# Supplementary material for: Mapping QTLs for Salt Tolerance in Rice (Oryza sativa L.) by Bulked Segregant Analysis of Recombinant Inbred Lines Using 50K SNP Chip
Source: PLoS One. 2016 Apr 14;11(4):e0153610. doi: 10.1371/journal.pone.0153610 (PMC4831760; doi:10.1371/journal.pone.0153610)
Supplement: S2 Table — Green background shows slected extreme tolerant RILs; Red background shows selected extreme susceptible RILs; RIL, recombinant Inbred Lines; SSIMS, stress susceptibility index at moderate stress; SSIHS, stress susceptibility index at high stress (XLSX) [file pone.0153610.s004.xlsx]

## Sheet: S2
Table S2. Phenotypic data of all the RILs of CSR11/MI48 from three year evaluations for stress susceptibility index. Green background shows slected extreme tolerant RILs; Red background shows selected extreme susceptible RILs; RIL, recombinant Inbred Lines; SSIMS, stress susceptibility index at moderate stress; SSIHS, stress susceptibility index at high stress
S.No.	RIL number	2009		2010		2011
		SSI MS	SSI HS	SSI MS	SSI HS	SSI MS	SSI HS
1	RIL 1	0.799998	0.772523	1.22047	0.915279	0.962031	0.975012
2	RIL 2	1.25689	0.941042	0.953055	0.860978	0.964301	0.93823
3	RIL 3	0.578519	0.913626	0.683567	0.821885	1.17176	1.02999
4	RIL 4	1.28631	1.01009	1.04865	0.930911	0.968061	0.874041
5	RIL 5	0.602879	0.971864	1.23508	0.791039	1.07405	1.00472
6	RIL 6	0.962433	1.01646	1.0272	0.95059	1.00883	0.988525
7	RIL 7	0.510474	0.933164	0.686156	0.814896	0.926169	1.02348
8	RIL 8	0.913252	0.979305	1.4951	0.994251	1.09213	0.917895
9	RIL 9	1.13508	0.938209	0.965897	0.709473	0.851227	0.829609
10	RIL 10	0.823137	0.972232	0.863069	0.947886	0.924626	0.876709
11	RIL 11	0.363308	0.904592	0.274463	0.673468	0.323276	0.849204
12	RIL 12	0.516988	1.00518	0.464475	1.12832	0.831707	0.996425
13	RIL 13	0.759874	1.02302	1.02028	0.913135	1.09563	1.00179
14	RIL 14	1.37926	1.05045	1.20286	0.927629	1.30236	1.03232
15	RIL 15	1.23384	0.997534	1.34736	1.24592	1.00631	0.983531
16	RIL 16	1.32161	0.970606	0.812965	0.911483	1.14207	0.98803
17	RIL 17	0.992839	1.01754	1.10454	1.13832	0.843014	0.911899
18	RIL 18	1.02856	0.943867	1.27088	0.753698	1.12657	1.00663
19	RIL 19	1.23356	1.03224	0.934095	1.13177	1.03359	0.988031
20	RIL 20	1.3391	1.05604	0.380025	1.06677	1.33051	1.03174
21	RIL 21	0.953746	1.05574	1.33679	1.05109	1.2021	1.03116
22	RIL 22	0.743644	0.984793	0.791719	0.974456	0.684875	0.682802
23	RIL 23	1.45631	1.03238	0.882201	1.0001	1.00729	0.981299
24	RIL 24	1.01985	0.893355	0.526968	0.711182	0.756251	0.651633
25	RIL 25	0.621873	0.846582	0.592162	0.748933	0.90282	0.913166
26	RIL 26	1.29312	1.01917	0.554526	0.789194	1.23044	1.0378
27	RIL 27	1.49594	1.05374	0.867895	1.06317	1.00655	0.953605
28	RIL 28	1.31588	1.04408	0.812965	1.14779	1.10346	0.983292
29	RIL 29	1.0545	1.0546	0.782798	1.0987	0.924062	1.00608
30	RIL 30	0.832438	0.879505	0.5067	0.649637	1.12243	0.937299
31	RIL 31	0.703877	0.934518	1.49195	1.09413	0.877709	1.02931
32	RIL 32	1.41884	1.07718	0.576371	1.31402	1.1711	1.06413
33	RIL 33	0.0385206	0.979904	1.01052	1.08344	1.10814	1.03148
34	RIL 34	0.949259	1.06178	1.41396	1.21391	1.00016	1.00675
35	RIL 35	0.961954	0.895439	0.739104	0.640484	0.961614	1.04335
36	RIL 36	0.642945	0.993179	0.746195	0.819526	1.11053	1.0338
37	RIL 37	1.04445	1.08815	0.980223	1.2488	0.783138	0.98748
38	RIL 38	0.561301	0.855235	0.960619	0.888978	0.921473	0.960011
39	RIL 39	1.36008	1.07004	1.00865	1.26679	0.8941	0.9303
40	RIL 40	0.871967	1.00165	0.823388	0.734373	1.03871	0.963398
41	RIL 41	1.16669	0.987022	0.87329	0.592652	0.844188	0.84805
42	RIL 42	1.25087	1.06624	0.771926	1.10725	1.11387	1.03271
43	RIL 43	1.32764	0.95644	1.23024	1.0354	1.03077	1.0032
44	RIL 44	0.954607	0.853452	1.21221	0.987753	1.17424	1.00935
45	RIL 45	1.32442	0.924405	1.06354	0.740815	0.990673	0.969494
46	RIL 46	0.559792	1.02804	1.20341	0.974456	1.30948	1.05717
47	RIL 47	1.39397	1.05008	0.535698	0.93182	0.792533	0.948117
48	RIL 48	0.5949	1.05699	1.16771	1.13951	0.589561	0.859591
49	RIL 49	1.46266	0.853647	0.447185	0.540284	1.07048	1.03306
50	RIL 50	0.94623	0.978999	0.662727	0.780566	0.699504	0.939297
51	RIL 51	1.12445	0.888707	0.274463	0.311142	0.984207	1.02076
52	RIL 52	0.884049	0.922813	0.401138	0.649637	1.02856	1.01847
53	RIL 53	1.21735	0.981686	0.579951	0.660936	1.03501	1.02347
54	RIL 54	0.806638	1.00766	0.716347	0.880088	0.853736	1.07064
55	RIL 55	1.43316	1.02263	0.936958	0.996268	1.08042	1.07665
56	RIL 56	1.32031	1.01473	0.509312	0.769836	0.897967	1.00339
57	RIL 57	1.30067	0.999528	0.637042	0.863244	0.797652	1.03774
58	RIL 58	1.1893	0.948792	1.45816	0.981008	1.03625	1.01042
59	RIL 59	1.23486	0.992382	1.95607	1.07625	1.26936	1.04058
60	RIL 60	1.14071	1.00494	0.579951	1.03199	0.894098	0.976987
61	RIL 61	1.24581	1.0634	1.14008	1.21807	0.876203	1.0019
62	RIL 62	0.611417	0.970462	0.420453	0.907892	0.685588	1.06102
63	RIL 63	0.971937	1.00727	0.898241	0.626325	0.469237	0.881731
64	RIL 64	0.298954	0.971588	0.748534	0.505101	0.758877	1.04231
65	RIL 65	0.801628	0.883125	0.153188	0.423815	1.02766	1.06641
66	RIL 66	0.843602	0.996133	0.898241	0.727345	0.622086	0.94908
67	RIL 67	1.03509	1.01454	0.834081	0.865887	0.885044	0.93237
68	RIL 68	1.10951	1.02544	1.32545	1.17085	1.16747	0.998256
69	RIL 69	1.15205	0.97024	0.83368	0.90009	0.586485	0.796622
70	RIL 70	0.392911	0.925208	0.566079	0.416708	0.750186	0.897274
71	RIL 71	1.1488	1.0552	1.08687	1.08963	0.982472	1.00105
72	RIL 72	0.15972	0.959202	1.10783	0.897059	0.724695	0.936419
73	RIL 73	0.472674	0.917497	1.1151	1.00581	0.930268	1.00316
74	RIL 74	0.580011	0.900184	0.553915	1.07485	1.04693	1.0253
75	RIL 75	0.471493	1.06423	0.136473	1.15665	0.898759	1.05623
76	RIL 76	0.665245	1.04774	0.89283	1.14068	0.846097	0.986253
77	RIL 77	0.982276	0.999632	1.35384	0.871882	0.704286	0.990382
78	RIL 78	0.0274763	0.977025	0.34669	0.538065	0.927898	1.04574
79	RIL 79	1.09042	1.00613	0.627343	0.402157	1.03425	1.0532
80	RIL 80	0.442876	1.00144	0.766602	0.781687	0.908538	1.03903
81	RIL 81	0.572283	1.01695	0.7319	0.888978	0.927953	1.02088
82	RIL 82	0.497517	0.975353	1.18934	0.77374	0.940617	0.991023
83	RIL 83	0.956763	1.00615	0.874849	0.638953	0.817145	0.966938
84	RIL 84	0.959952	1.0726	0.494033	1.06677	0.985881	1.00525
85	RIL 85	1.33773	1.06317	2.0456	1.25012	1.32812	1.05517
86	RIL 86	1.02128	1.01159	1.2898	1.12669	1.13941	1.0297
87	RIL 87	1.22121	0.993782	1.22375	1.08879	1.06315	1.04481
88	RIL 88	0.919195	0.939839	0.952352	0.851491	0.509808	0.991664
89	RIL 89	0.723783	0.99357	0.725185	0.929756	0.69444	1.00215
90	RIL 90	1.05504	1.0064	0.835496	0.666733	0.71345	1.0598
91	RIL 91	1.17446	1.00798	0.806584	0.598699	0.97435	1.00966
92	RIL 92	1.15406	0.988325	1.37054	1.06677	1.09718	0.991458
93	RIL 93	0.444363	1.02692	0.31534	1.12068	0.764871	0.990049
94	RIL 94	0.921642	0.980573	1.07398	1.04358	0.208092	0.637173
95	RIL 95	1.19701	1.05287	0.931373	0.830684	0.948381	1.01301
96	RIL 96	0.403319	0.952237	1.00481	0.80234	0.229513	0.996586
97	RIL 97	1.2173	1.00605	1.53803	0.905751	0.878024	1.04195
98	RIL 98	0.929466	1.02714	0.45128	0.910347	0.964876	1.07136
99	RIL 99	0.982276	1.0346	0.45451	0.874754	0.794641	1.05864
100	RIL 100	1.03059	1.05867	0.724939	0.956617	0.719339	0.978645
101	RIL 101	0.443609	0.876096	1.751	1.00151	0.980419	1.0688
102	RIL 102	0.428483	1.02064	1.77427	1.21876	1.08068	1.07554
103	RIL 103	0.703103	1.0246	0.523093	0.894207	0.83825	1.01813
104	RIL 104	0.619883	0.936353	0.536159	0.60988	0.715799	0.956685
105	RIL 105	1.05784	1.00269	0.632603	0.894398	0.589763	0.951287
106	RIL 106	0.145109	0.859774	0.269472	0.375795	0.684656	0.912754
107	RIL 107	0.530117	0.891859	0.422821	0.516568	0.824855	0.914278
108	RIL 108	1.07494	1.00697	1.689	1.04854	0.878681	0.908542
109	RIL 109	0.60204	0.992039	0.920697	0.812202	0.888028	1.03585
110	RIL 110	0.850329	1.02738	0.247016	0.755631	0.707114	0.933843
111	RIL 111	0.806346	1.02599	1.11825	1.16228	0.940519	1.06024
112	RIL 112	1.32088	1.06585	1.58796	1.1144	1.23573	1.07639
113	RIL 113	0.747202	1.00172	0.64439	0.753698	0.617195	0.788416
114	RIL 114	0.953386	0.959619	0.568138	0.520052	0.395718	0.782189
115	RIL 115	1.16811	1.09275	1.23508	1.25012	1.24105	1.07114
116	RIL 116	0.528918	0.968213	1.06126	1.13592	1.04334	1.05622
117	RIL 117	0.846993	0.808883	1.45249	1.12371	1.17501	0.87437
118	RIL 118	1.31635	1.0505	1.16517	1.06929	1.11245	1.06635
119	RIL 119	0.890409	0.992296	1.17008	0.856226	0.623222	1.04691
120	RIL 120	0.381354	0.979065	1.18019	0.948243	0.960559	0.922002
121	RIL 121	1.04435	0.96472	0.537858	0.591457	0.813048	0.975717
122	RIL 122	0.899033	1.05115	0.411694	0.952476	0.679474	1.03302
123	RIL 123	0.78094	1.04454	1.31742	1.06677	0.858279	1.07157
124	RIL 124	0.952808	1.06265	0.834985	1.05175	0.879387	1.01627
125	RIL 125	0.50256	0.799751	0.762844	0.656928	0.864686	0.884275
126	RIL 126	0.819742	0.99631	0.556343	0.997097	0.954338	1.03873
127	RIL 127	1.14071	1.05523	0.47301	0.87952	0.873746	0.98834
128	RIL 128	0.773915	0.98433	0.534089	0.666733	1.11989	0.946212
129	RIL 129	0.645496	1.05934	1.49049	1.29569	1.38266	1.10019
130	RIL 130	1.28966	0.971505	0.815275	0.76855	1.12455	1.06804
131	RIL 131	1.38501	1.03698	2.23397	1.20065	1.33861	1.06523
132	RIL 132	0.996937	1.02432	0.979899	1.10204	0.710867	1.00771
133	RIL 133	1.38246	0.993592	0.869131	0.642039	0.622093	0.955768
134	RIL 134	1.47117	1.03975	1.29389	0.809605	1.16091	1.07078
135	RIL 135	1.28961	0.976269	0.661651	0.750075	1.06068	1.05964
136	RIL 136	0.890597	0.986483	1.15946	0.789194	1.0478	1.05702
137	RIL 137	1.42459	0.999117	0.978744	0.868011	1.02794	1.03092
138	RIL 138	1.22575	1.03605	1.59188	0.874161	0.795276	0.943836
139	RIL 139	0.817679	1.06767	0.667124	1.21667	1.01403	1.04731
140	RIL 140	1.00813	1.06711	0.390026	0.947463	0.751667	1.03
141	RIL 141	1.39786	1.01453	0.408452	0.892478	1.07638	1.06653
142	RIL 142	1.65436	1.07495	1.13158	1.10998	1.07683	1.05343
143	RIL 143	1.06211	0.995071	0.694095	0.539999	0.755956	1.03668
144	RIL 144	1.01683	1.05677	1.99145	1.23527	1.18764	1.07751
145	RIL 145	1.31252	1.09741	1.71011	1.31249	1.23783	1.10075
146	RIL 146	1.05882	1.0297	1.45563	1.15091	0.71096	1.0279
147	RIL 147	1.1104	0.896141	0.271446	0.644753	0.559429	0.94226
148	RIL 148	1.17404	0.952321	1.02996	1.02719	1.17812	1.02559
149	RIL 149	1.03922	0.984122	0.678823	1.02809	0.439879	0.944442
150	RIL 150	1.39921	1.02963	1.12463	1.16001	0.771601	0.997907
151	RIL 151	0.982276	0.988958	0.598039	0.828153	0.444488	0.893963
152	RIL 152	0.982276	1.01804	0.823388	0.974456	1.05323	1.04689
153	RIL 153	1.21668	1.06901	1.68088	1.23878	1.15377	1.08838
154	RIL 154	0.830543	0.950356	0.0968691	0.758246	0.8142	1.01051
155	RIL 155	0.823845	0.987689	-0.126029	0.870835	0.674064	1.0216
156	RIL 156	1.39551	1.07129	1.28997	1.24457	0.838473	1.02529
157	RIL 157	1.16946	1.10417	1.84245	1.32092	1.23208	1.08864
158	RIL 158	1.41151	1.08756	1.45154	1.18225	0.459021	1.02434
159	RIL 159	1.14521	0.990058	0.998358	1.02788	1.13913	1.07471
160	RIL 160	0.951257	1.00669	1.47598	1.1931	1.22975	1.06305
161	RIL 161	1.05891	1.03323	0.773485	1.10449	1.01607	1.04766
162	RIL 162	1.15881	0.947513	0.522881	0.914933	1.02251	0.875758
163	RIL 163	1.19816	1.03775	0.851065	1.10935	0.8847	1.01535
164	RIL 164	1.4923	0.996827	0.878808	1.03857	1.03394	0.890161
165	RIL 165	0.930578	0.945605	0.689865	0.949044	0.971694	0.970495
166	RIL 166	1.34119	0.998973	0.795757	1.07393	1.2012	0.990027
167	RIL 167	1.72522	0.986211	1.28222	1.07899	1.03557	0.83738
168	RIL 168	0.807516	0.885899	0.158344	0.47868	0.597687	0.247857
169	RIL 169	1.35234	0.951915	0.226142	0.816983	1.04982	0.915673
170	RIL 170	0.795463	1.03788	0.650043	1.23404	0.996518	0.969098
171	RIL 171	1.25263	0.963898	1.15735	0.979119	1.19506	0.933831
172	RIL 172	0.982276	1.0437	1.02923	1.19204	0.892234	1.0183
173	RIL 173	0.425023	0.929764	1.20958	1.11319	1.09967	0.997104
174	RIL 174	1.01204	1.00569	0.972806	1.25624	1.21274	1.02451
175	RIL 175	0.740266	1.02375	0.544273	1.07355	0.894289	1.04053
176	RIL 176	0.299237	1.09746	0.681424	1.30818	0.996163	1.07361
177	RIL 177	0.0346686	1.07458	0.488604	1.28218	0.858046	1.0245
178	RIL 178	0.771789	1.04448	1.09613	1.18345	0.969451	1.01292
179	RIL 179	0.06637	0.977194	1.1228	0.959692	0.781676	0.996119
180	RIL 180	0.64728	0.974021	1.14595	0.687354	0.691547	1.00894
181	RIL 181	0.368354	1.03816	1.34487	1.03714	0.873366	1.04752
182	RIL 182	0.881394	1.02605	1.0035	1.05219	1.07182	1.06644
183	RIL 183	0.0491138	0.987599	1.00435	0.937823	1.11733	1.02428
184	RIL 184	0.262972	1.06497	0.841484	1.27485	0.725409	1.01164
185	RIL 185	0.823137	1.01026	0.520034	1.00261	1.01983	1.04305
186	RIL 186	0.245569	1.05416	0.754772	1.07418	0.565965	0.98924
187	RIL 187	1.47695	1.0501	0.46216	1.11839	0.919851	1.00529
188	RIL 188	0.61221	1.02769	1.42222	1.17183	1.00899	1.04804
189	RIL 189	1.22481	0.93752	0.970806	1.07725	1.10716	1.02451
190	RIL 190	0.642258	1.00791	0.773104	1.07899	0.944483	1.00751
191	RIL 191	1.01057	0.998598	0.403621	1.05457	1.01969	0.981474
192	RIL 192	0.752382	0.680243	0.562822	1.02964	0.596167	0.799115
193	RIL 193	1.1378	1.01062	0.758554	0.976475	0.909323	0.933158
194	RIL 194	1.14709	0.934686	0.25335	0.934566	0.746839	0.853918
195	RIL 195	1.3097	1.02403	0.391819	1.20472	1.04761	0.926557
196	RIL 196	0.860388	0.91148	0.85178	0.842996	0.547617	0.546143
197	RIL 197	0.958319	1.03809	1.31392	1.23417	1.27607	1.03832
198	RIL 198	1.08567	0.957351	0.522881	1.11933	0.864733	0.731071
199	RIL 199	1.03826	1.03614	0.36081	1.06378	0.924959	0.975119
200	RIL 200	0.96484	0.957456	0.788667	1.17281	0.732045	0.752096
201	RIL 201	1.17873	0.901555	0.879996	0.833417	1.05511	0.951212
202	RIL 202	1.25346	0.913968	1.28258	1.07703	1.12603	1.02437
203	RIL 203	1.48453	1.01418	1.11459	1.07328	1.03829	1.01599
204	RIL 204	1.30666	1.01057	0.978441	1.12565	0.9167	0.929021
205	RIL 205	1.60564	1.06416	1.05864	1.15567	1.05602	1.05287
206	RIL 206	0.527075	0.9059	0.217499	0.972843	1.05947	1.01134
207	RIL 207	1.13189	0.996209	0.802001	0.865887	0.732735	0.955271
208	RIL 208	1.38674	0.949198	1.10553	0.979119	0.940151	0.913362
209	RIL 209	0.94879	0.978659	0.882201	0.873103	0.778323	0.855296
210	RIL 210	1.40775	0.938993	0.896703	0.9042	0.950805	0.928146
211	RIL 211	1.03625	0.950994	0.555787	0.933426	0.886512	0.923166
212	RIL 212	1.19297	1.02981	1.28764	1.14905	0.49043	0.956156
213	RIL 213	1.15229	0.978318	0.545139	0.910436	0.636648	0.899313
214	RIL 214	1.28532	1.00285	1.39855	1.01971	0.769242	0.977726
215	RIL 215	1.20363	1.01711	1.04942	0.993563	0.845066	0.942937
216	RIL 216	0.863041	0.827273	1.47942	1.06605	1.19881	0.987569
