# Supplementary material for: Mapping QTLs for Salt Tolerance in Rice (Oryza sativa L.) by Bulked Segregant Analysis of Recombinant Inbred Lines Using 50K SNP Chip
Source: PLoS One. 2016 Apr 14;11(4):e0153610. doi: 10.1371/journal.pone.0153610 (PMC4831760; doi:10.1371/journal.pone.0153610)
Supplement: S3 Table — (XLSX) [file pone.0153610.s005.xlsx]

## Sheet: S3
Table S3. Depiction of 5821 SNPs heterogeneous in the pools of 10 - 50 RILs of CSR11/MI48. Pink shading shows homodgeneous loci, while green shading shows heterogeneous loci in the pools
Chromosome	Position (bp)	Pool 10	Pool 20	Pool 30	Pool 40	Pool 50	Affy SNP ID
1	40566134	AA	AA	AA	AA	AG	Affx-93254163
1	12574507	AA	AA	AA	AA	AG	Affx-93244876
6	9283010	AA	AA	AA	AA	AG	Affx-93239105
3	34765417	AA	AA	AA	AA	AT	Affx-93258252
8	5313320	AA	AA	AA	AA	AT	Affx-93245519
2	25506238	CC	CC	CC	CC	AC	Affx-93216632
6	28684561	CC	CC	CC	CC	AC	Affx-93236585
3	4494703	CC	CC	CC	CC	CG	Affx-93234370
1	21113114	CC	CC	CC	CC	CG	Affx-93217020
1	21113442	CC	CC	CC	CC	CG	Affx-93232784
1	21112950	CC	CC	CC	CC	CG	Affx-93211895
1	35011209	CC	CC	CC	CC	TC	Affx-93224041
2	25104887	CC	CC	CC	CC	TC	Affx-93217114
5	1483713	CC	CC	CC	CC	TC	Affx-93240683
6	5870554	CC	CC	CC	CC	TC	Affx-93219392
8	9128040	CC	CC	CC	CC	TC	Affx-93216301
11	19532340	CC	CC	CC	CC	TC	Affx-93237292
11	22057800	CC	CC	CC	CC	TC	Affx-93238042
12	24004804	CC	CC	CC	CC	TC	Affx-93218805
1	7893736	GG	GG	GG	GG	AG	Affx-93213059
11	18192783	GG	GG	GG	GG	AG	Affx-93237906
2	29444847	GG	GG	GG	GG	AG	Affx-93230486
3	32076516	GG	GG	GG	GG	AG	Affx-93241741
3	18494223	GG	GG	GG	GG	AG	Affx-93227979
3	20319085	GG	GG	GG	GG	AG	Affx-93225168
9	12388902	GG	GG	GG	GG	AG	Affx-93254685
12	2943126	GG	GG	GG	GG	CG	Affx-93220215
5	23436057	GG	GG	GG	GG	CG	Affx-93232098
3	4682237	GG	GG	GG	GG	CG	Affx-93257375
3	34834478	GG	GG	GG	GG	TG	Affx-93258608
1	40259812	GG	GG	GG	GG	TG	Affx-93227904
5	1205731	GG	GG	GG	GG	TG	Affx-93254480
9	16227673	TT	TT	TT	TT	AT	Affx-93211949
3	7345988	TT	TT	TT	TT	AT	Affx-93258917
1	7895784	TT	TT	TT	TT	TC	Affx-93254727
6	8313701	TT	TT	TT	TT	TC	Affx-93258897
4	35157381	AA	AA	AA	AG	AA	Affx-93240388
1	5112510	AA	AA	AA	AG	AA	Affx-93236824
11	3506841	AA	AA	AA	AT	AA	Affx-93215357
2	26402024	CC	CC	CC	CG	CC	Affx-93225035
1	3505054	CC	CC	CC	TC	CC	Affx-93229524
3	8756338	CC	CC	CC	TC	CC	Affx-93219810
1	35675014	CC	CC	CC	TC	CC	Affx-93245042
2	25803142	GG	GG	GG	AG	GG	Affx-93252583
3	11176611	GG	GG	GG	AG	GG	Affx-93256010
1	10969378	GG	GG	GG	CG	GG	Affx-93242093
1	19506380	GG	GG	GG	CG	GG	Affx-93247119
6	11505337	GG	GG	GG	CG	GG	Affx-93213589
1	5509091	TT	TT	TT	AT	TT	Affx-93248143
1	34945070	TT	TT	TT	TC	TT	Affx-93229412
1	27029950	TT	TT	TT	TG	TT	Affx-93239416
2	9623229	AA	AA	AA	AC	AC	Affx-93253316
1	6092469	AA	AA	AA	AC	AC	Affx-93237740
2	26818613	AA	AA	AA	AC	AC	Affx-93235088
1	7892861	AA	AA	AA	AG	AG	Affx-93230888
1	13537779	AA	AA	AA	AG	AG	Affx-93245274
1	5212733	AA	AA	AA	AG	AG	Affx-93218447
1	13536057	AA	AA	AA	AG	AG	Affx-93224170
1	28385928	AA	AA	AA	AG	AG	Affx-93226422
1	5945874	AA	AA	AA	AG	AG	Affx-93212799
2	20811537	AA	AA	AA	AG	AG	Affx-93242342
2	28785263	AA	AA	AA	AG	AG	Affx-93240193
2	28750690	AA	AA	AA	AG	AG	Affx-93250966
2	20835237	AA	AA	AA	AG	AG	Affx-93235951
11	4732998	AA	AA	AA	AG	AG	Affx-93246342
11	4766388	AA	AA	AA	AG	AG	Affx-93213649
1	35042899	AA	AA	AA	AG	AG	Affx-93228002
1	34945141	AA	AA	AA	AG	AG	Affx-93241188
2	27152745	AA	AA	AA	AG	AG	Affx-93241607
9	18388053	AA	AA	AA	AG	AG	Affx-93230549
4	19126636	AA	AA	AA	AG	AG	Affx-93229916
6	5978393	AA	AA	AA	AT	AT	Affx-93219487
1	34811640	AA	AA	AA	AT	AT	Affx-93253683
1	34811312	CC	CC	CC	AC	AC	Affx-93234025
2	20022107	CC	CC	CC	AC	AC	Affx-93217255
1	5128931	CC	CC	CC	AC	AC	Affx-93219389
1	35311331	CC	CC	CC	CG	CG	Affx-93216158
1	34948251	CC	CC	CC	CG	CG	Affx-93213996
1	28694571	CC	CC	CC	CG	CG	Affx-93233174
2	29299296	CC	CC	CC	CG	CG	Affx-93245260
1	35291274	CC	CC	CC	TC	TC	Affx-93246137
1	5432273	CC	CC	CC	TC	TC	Affx-93259658
1	19682005	CC	CC	CC	TC	TC	Affx-93217002
1	35638560	CC	CC	CC	TC	TC	Affx-93228281
1	34843341	CC	CC	CC	TC	TC	Affx-93229091
2	20836483	CC	CC	CC	TC	TC	Affx-93217762
1	35482728	CC	CC	CC	TC	TC	Affx-93229944
1	11603933	CC	CC	CC	TC	TC	Affx-93223325
8	26959842	CC	CC	CC	TC	TC	Affx-93236023
9	19582590	CC	CC	CC	TC	TC	Affx-93242621
1	34948216	CC	CC	CC	TC	TC	Affx-93225622
1	5476447	CC	CC	CC	TC	TC	Affx-93236317
1	35182703	CC	CC	CC	TC	TC	Affx-93235859
2	29378659	CC	CC	CC	TC	TC	Affx-93227817
2	31003487	CC	CC	CC	TC	TC	Affx-93241472
6	17078265	CC	CC	CC	TC	TC	Affx-93236345
6	8979310	CC	CC	CC	TC	TC	Affx-93245388
9	20654547	CC	CC	CC	TC	TC	Affx-93255079
9	21336123	CC	CC	CC	TC	TC	Affx-93241145
1	28926529	CC	CC	CC	TC	TC	Affx-93230669
1	34974239	GG	GG	GG	AG	AG	Affx-93256642
1	34893746	GG	GG	GG	AG	AG	Affx-93250394
1	13537826	GG	GG	GG	AG	AG	Affx-93257489
2	25655082	GG	GG	GG	AG	AG	Affx-93247901
1	35638324	GG	GG	GG	AG	AG	Affx-93214189
1	35012635	GG	GG	GG	CG	CG	Affx-93255916
1	35636493	GG	GG	GG	CG	CG	Affx-93214732
2	1010619	GG	GG	GG	CG	CG	Affx-93238107
2	29372702	GG	GG	GG	CG	CG	Affx-93238303
3	33834352	TT	TT	TT	AT	AT	Affx-93234901
1	34974527	TT	TT	TT	AT	AT	Affx-93241591
2	20023582	TT	TT	TT	AT	AT	Affx-93219644
1	11316120	TT	TT	TT	AT	AT	Affx-93253775
1	28468868	TT	TT	TT	AT	AT	Affx-93213838
1	35393864	TT	TT	TT	AT	AT	Affx-93226546
1	3725684	TT	TT	TT	TC	TC	Affx-93233122
2	1566118	TT	TT	TT	TC	TC	Affx-93216859
9	18382165	TT	TT	TT	TC	TC	Affx-93249672
2	25234914	TT	TT	TT	TC	TC	Affx-93255265
9	21343649	TT	TT	TT	TC	TC	Affx-93244143
1	14293657	TT	TT	TT	TC	TC	Affx-93236526
1	28464730	TT	TT	TT	TC	TC	Affx-93260694
1	19508749	TT	TT	TT	TC	TC	Affx-93241043
2	1577804	TT	TT	TT	TC	TC	Affx-93236452
1	34976318	TT	TT	TT	TG	TG	Affx-93231062
2	27414976	TT	TT	TT	TG	TG	Affx-93257173
1	32357663	AA	AA	AC	AA	AA	Affx-93231072
12	25504645	AA	AA	AC	AA	AA	Affx-93252122
12	23238523	AA	AA	AC	AA	AA	Affx-93239721
1	7159111	CC	AA	AC	AA	AA	Affx-93215128
8	5244000	CC	CC	AC	CC	CC	Affx-93220828
1	7248115	AA	AA	AG	AA	AA	Affx-93224948
6	4316386	AA	AA	AG	AA	AA	Affx-93214462
3	27989201	AA	AA	AG	AA	AA	Affx-93231592
12	4766380	AA	AA	AG	AA	AA	Affx-93218728
7	17496377	AA	AA	AG	AA	AA	Affx-93248037
11	18333808	AA	AA	AG	AA	AA	Affx-93241769
11	21505061	AA	AA	AG	AA	AA	Affx-93215024
2	31596576	GG	GG	AG	GG	GG	Affx-93256143
4	32072384	GG	GG	AG	GG	GG	Affx-93216287
2	21011269	GG	GG	AG	GG	GG	Affx-93257387
2	25487109	GG	GG	AG	GG	GG	Affx-93227433
3	18041641	GG	GG	AG	GG	GG	Affx-93235054
3	7572254	GG	GG	AG	GG	GG	Affx-93253858
6	26687623	GG	GG	AG	GG	GG	Affx-93240268
12	16498064	GG	GG	AG	GG	GG	Affx-93224866
6	16825238	TT	TT	AT	TT	TT	Affx-93245721
8	27728235	TT	TT	AT	TT	TT	Affx-93240513
5	8512065	CC	CC	CG	CC	CC	Affx-93237835
12	8242559	CC	CC	CG	CC	CC	Affx-93236111
12	21200271	GG	GG	CG	GG	GG	Affx-93240457
5	18942306	GG	GG	CG	GG	GG	Affx-93212367
2	35818557	GG	GG	CG	GG	GG	Affx-93255484
1	12317671	CC	CC	TC	CC	CC	Affx-93212378
3	4109616	CC	CC	TC	CC	CC	Affx-93235835
4	11758158	CC	CC	TC	CC	CC	Affx-93229430
10	15693281	CC	CC	TC	CC	CC	Affx-93251290
11	3489912	CC	CC	TC	CC	CC	Affx-93239832
3	13926278	CC	CC	TC	CC	CC	Affx-93234758
6	28622907	TT	TT	TC	TT	TT	Affx-93212716
6	25712612	TT	TT	TC	TT	TT	Affx-93252054
1	37517341	TT	TT	TC	TT	TT	Affx-93239018
2	21056708	TT	TT	TC	TT	TT	Affx-93234141
3	12591549	TT	TT	TC	TT	TT	Affx-93230834
9	21932680	TT	TT	TC	TT	TT	Affx-93243145
4	4165729	TT	TT	TC	TT	TT	Affx-93237960
2	16206913	GG	GG	TG	GG	GG	Affx-93222896
7	27051791	GG	GG	TG	GG	GG	Affx-93225837
2	34426092	GG	GG	TG	GG	GG	Affx-93247967
1	10115491	GG	GG	AG	GG	AG	Affx-93218440
11	22673418	GG	GG	CG	GG	CG	Affx-93236706
9	4330579	CC	TT	TC	TT	TC	Affx-93216812
1	409819	AA	AA	AG	AG	AA	Affx-93257861
1	2051382	AA	AA	AG	AG	AA	Affx-93213788
5	22542290	GG	GG	CG	CG	GG	Affx-93215693
4	11008654	CC	CC	TC	TC	CC	Affx-93261463
4	21994842	AA	AA	AC	AC	AC	Affx-93221553
4	25359348	AA	AA	AC	AC	AC	Affx-93225172
9	19549538	AA	AA	AC	AC	AC	Affx-93247470
2	29449793	AA	AA	AC	AC	AC	Affx-93221765
4	24140340	AA	AA	AC	AC	AC	Affx-93245188
1	3395736	AA	AA	AC	AC	AC	Affx-93223673
1	8748668	AA	AA	AC	AC	AC	Affx-93223653
2	31993785	CC	CC	AC	AC	AC	Affx-93217436
4	25244582	CC	CC	AC	AC	AC	Affx-93237685
9	19241610	CC	CC	AC	AC	AC	Affx-93215620
4	22174245	CC	CC	AC	AC	AC	Affx-93235941
4	24679450	CC	CC	AC	AC	AC	Affx-93250485
4	22179440	CC	CC	AC	AC	AC	Affx-93246786
2	22819757	AA	AA	AG	AG	AG	Affx-93256441
2	32012496	AA	AA	AG	AG	AG	Affx-93239391
2	23947960	AA	AA	AG	AG	AG	Affx-93251114
2	9621756	AA	AA	AG	AG	AG	Affx-93254285
4	25393893	AA	AA	AG	AG	AG	Affx-93252504
4	25154248	AA	AA	AG	AG	AG	Affx-93219067
4	22589022	AA	AA	AG	AG	AG	Affx-93257935
4	23116149	AA	AA	AG	AG	AG	Affx-93214581
9	21736391	AA	AA	AG	AG	AG	Affx-93243718
1	3959293	AA	AA	AG	AG	AG	Affx-93241950
2	28805818	AA	AA	AG	AG	AG	Affx-93260940
2	23987961	AA	AA	AG	AG	AG	Affx-93229899
2	24813108	AA	AA	AG	AG	AG	Affx-93221337
2	31997443	AA	AA	AG	AG	AG	Affx-93251894
4	25330858	AA	AA	AG	AG	AG	Affx-93234105
4	25317981	AA	AA	AG	AG	AG	Affx-93215204
4	23964949	AA	AA	AG	AG	AG	Affx-93246948
1	8754447	AA	AA	AG	AG	AG	Affx-93224171
1	3818861	AA	AA	AG	AG	AG	Affx-93231110
1	14294599	AA	AA	AG	AG	AG	Affx-93214093
4	24104308	AA	AA	AG	AG	AG	Affx-93240789
4	21972221	AA	AA	AG	AG	AG	Affx-93232330
4	23075555	AA	AA	AG	AG	AG	Affx-93218153
4	25392963	AA	AA	AG	AG	AG	Affx-93227278
9	19245136	AA	AA	AG	AG	AG	Affx-93236118
1	3733425	GG	GG	AG	AG	AG	Affx-93216890
1	3729189	GG	GG	AG	AG	AG	Affx-93245942
4	23875587	GG	GG	AG	AG	AG	Affx-93231050
4	22022696	GG	GG	AG	AG	AG	Affx-93217295
4	24851494	GG	GG	AG	AG	AG	Affx-93237800
4	25399596	GG	GG	AG	AG	AG	Affx-93222928
9	18388805	GG	GG	AG	AG	AG	Affx-93224273
9	21540910	GG	GG	AG	AG	AG	Affx-93213525
4	22173875	GG	GG	AG	AG	AG	Affx-93216915
1	8754412	GG	GG	AG	AG	AG	Affx-93240878
1	3733408	GG	GG	AG	AG	AG	Affx-93241778
1	3695423	GG	GG	AG	AG	AG	Affx-93238656
1	6687182	GG	GG	AG	AG	AG	Affx-93226966
1	3820009	GG	GG	AG	AG	AG	Affx-93252461
1	3660074	GG	GG	AG	AG	AG	Affx-93217323
2	29074765	GG	GG	AG	AG	AG	Affx-93240926
4	25015387	GG	GG	AG	AG	AG	Affx-93211588
4	21628604	GG	GG	AG	AG	AG	Affx-93229093
4	24016749	GG	GG	AG	AG	AG	Affx-93234601
4	24130854	GG	GG	AG	AG	AG	Affx-93251165
4	24822538	GG	GG	AG	AG	AG	Affx-93213014
4	22182366	GG	GG	AG	AG	AG	Affx-93214984
4	23143706	GG	GG	AG	AG	AG	Affx-93235970
4	22583955	GG	GG	AG	AG	AG	Affx-93248936
9	18389871	GG	GG	AG	AG	AG	Affx-93211638
9	21336470	GG	GG	AG	AG	AG	Affx-93221260
11	4766892	GG	GG	AG	AG	AG	Affx-93255488
4	22179237	GG	GG	AG	AG	AG	Affx-93252251
1	4393268	AA	AA	AT	AT	AT	Affx-93223283
4	23112692	AA	AA	AT	AT	AT	Affx-93227195
2	23947805	AA	AA	AT	AT	AT	Affx-93228120
6	2971690	AA	AA	AT	AT	AT	Affx-93233671
1	3709643	TT	TT	AT	AT	AT	Affx-93234776
1	3661036	TT	TT	AT	AT	AT	Affx-93250409
4	25321539	TT	TT	AT	AT	AT	Affx-93231821
4	23250009	TT	TT	AT	AT	AT	Affx-93240047
1	3693206	CC	CC	CG	CG	CG	Affx-93224629
2	20164244	CC	CC	CG	CG	CG	Affx-93259488
4	25319530	CC	CC	CG	CG	CG	Affx-93254150
9	21331990	CC	CC	CG	CG	CG	Affx-93258513
1	3395817	CC	CC	CG	CG	CG	Affx-93213768
1	3693960	CC	CC	TC	TC	TC	Affx-93246942
1	3694953	CC	CC	TC	TC	TC	Affx-93215135
2	23668574	CC	CC	TC	TC	TC	Affx-93258160
4	23296090	CC	CC	TC	TC	TC	Affx-93246116
4	25394632	CC	CC	TC	TC	TC	Affx-93243390
9	20088580	CC	CC	TC	TC	TC	Affx-93242515
1	7333562	CC	CC	TC	TC	TC	Affx-93250169
2	23725324	CC	CC	TC	TC	TC	Affx-93233794
12	3595978	CC	CC	TC	TC	TC	Affx-93229480
2	24282940	CC	CC	TC	TC	TC	Affx-93245666
1	3693642	CC	CC	TC	TC	TC	Affx-93237815
1	10131004	CC	CC	TC	TC	TC	Affx-93255692
1	3660864	CC	CC	TC	TC	TC	Affx-93247175
1	3659260	CC	CC	TC	TC	TC	Affx-93226749
4	25333520	CC	CC	TC	TC	TC	Affx-93236533
4	23145763	CC	CC	TC	TC	TC	Affx-93244656
4	23737576	CC	CC	TC	TC	TC	Affx-93234297
4	22646971	CC	CC	TC	TC	TC	Affx-93224969
4	22373751	CC	CC	TC	TC	TC	Affx-93212125
4	22690919	CC	CC	TC	TC	TC	Affx-93253126
4	23799892	CC	CC	TC	TC	TC	Affx-93226609
4	22588510	CC	CC	TC	TC	TC	Affx-93221914
1	12739784	TT	TT	TC	TC	TC	Affx-93246268
1	14338373	TT	TT	TC	TC	TC	Affx-93212058
1	7333443	TT	TT	TC	TC	TC	Affx-93216606
4	31284567	TT	TT	TC	TC	TC	Affx-93237044
4	21708052	TT	TT	TC	TC	TC	Affx-93256590
4	25394599	TT	TT	TC	TC	TC	Affx-93226058
6	296212	TT	TT	TC	TC	TC	Affx-93212545
6	2874222	TT	TT	TC	TC	TC	Affx-93213893
9	19234784	TT	TT	TC	TC	TC	Affx-93227506
9	21678972	TT	TT	TC	TC	TC	Affx-93250987
1	13256849	TT	TT	TC	TC	TC	Affx-93212256
4	25362340	TT	TT	TC	TC	TC	Affx-93212094
4	25333151	TT	TT	TC	TC	TC	Affx-93242579
4	21939404	TT	TT	TC	TC	TC	Affx-93236249
4	22172108	TT	TT	TC	TC	TC	Affx-93218211
4	25166636	TT	TT	TC	TC	TC	Affx-93230039
4	22920062	TT	TT	TC	TC	TC	Affx-93215206
1	3660961	TT	TT	TC	TC	TC	Affx-93227639
4	25395649	GG	GG	TG	TG	TG	Affx-93240234
2	35597659	GG	GG	TG	TG	TG	Affx-93222356
4	24024272	GG	GG	TG	TG	TG	Affx-93255575
4	22027216	GG	GG	TG	TG	TG	Affx-93227863
4	25349349	GG	GG	TG	TG	TG	Affx-93256773
1	3680275	GG	GG	TG	TG	TG	Affx-93240523
1	5216652	TT	TT	TG	TG	TG	Affx-93232692
1	13535556	TT	TT	TG	TG	TG	Affx-93219573
4	25359427	TT	TT	TG	TG	TG	Affx-93225322
4	21632402	TT	TT	TG	TG	TG	Affx-93228550
4	25153757	TT	TT	TG	TG	TG	Affx-93235966
6	1939855	TT	TT	TG	TG	TG	Affx-93242904
2	17492437	AA	AC	AA	AA	AA	Affx-93222572
1	30855645	AA	AG	AA	AA	AA	Affx-93211465
8	3668828	AA	AG	AA	AA	AA	Affx-93258589
9	7927813	AA	AG	AA	AA	AA	Affx-93223006
3	31505789	AA	AG	AA	AA	AA	Affx-93226901
4	32145444	AA	AG	AA	AA	AA	Affx-93240818
4	31841005	AA	AG	AA	AA	AA	Affx-93227824
1	24186085	AA	AT	AA	AA	AA	Affx-93259010
1	3321595	AA	AT	AA	AA	AA	Affx-93237094
2	25234641	AA	AT	AA	AA	AA	Affx-93229998
3	13995217	CC	AC	CC	CC	CC	Affx-93255513
8	26274724	CC	AC	CC	CC	CC	Affx-93235622
1	28289032	CC	AC	CC	CC	CC	Affx-93236232
5	24070572	CC	AC	CC	CC	CC	Affx-93214017
12	2532436	CC	AC	CC	CC	CC	Affx-93226150
2	19592094	CC	CG	CC	CC	CC	Affx-93255039
4	31828438	CC	CG	CC	CC	CC	Affx-93255542
1	6531735	CC	CG	CC	CC	CC	Affx-93247938
8	3671453	CC	CG	CC	CC	CC	Affx-93221888
8	4005245	CC	CG	CC	CC	CC	Affx-93225744
1	6015926	CC	TC	CC	CC	CC	Affx-93247579
1	5944132	CC	TC	CC	CC	CC	Affx-93256466
2	15971209	CC	TC	CC	CC	CC	Affx-93237902
2	17447375	CC	TC	CC	CC	CC	Affx-93243540
6	8979465	CC	TC	CC	CC	CC	Affx-93213204
11	18044778	CC	TC	CC	CC	CC	Affx-93239169
3	35128961	CC	TC	CC	CC	CC	Affx-93211353
1	5894695	CC	TC	CC	CC	CC	Affx-93211325
1	22885541	CC	TC	CC	CC	CC	Affx-93223436
1	5891035	CC	TC	CC	CC	CC	Affx-93244832
3	30148814	CC	TC	CC	CC	CC	Affx-93229088
1	7179865	GG	AG	GG	GG	GG	Affx-93239928
1	6129546	GG	AG	GG	GG	GG	Affx-93226595
1	33420510	GG	AG	GG	GG	GG	Affx-93216978
1	6493670	GG	AG	GG	GG	GG	Affx-93217291
5	23988830	GG	AG	GG	GG	GG	Affx-93247673
8	3303638	GG	AG	GG	GG	GG	Affx-93219215
9	11856178	GG	AG	GG	GG	GG	Affx-93235221
10	22659575	GG	AG	GG	GG	GG	Affx-93220575
2	19748788	GG	AG	GG	GG	GG	Affx-93235527
10	10018643	GG	AG	GG	GG	GG	Affx-93241467
12	4082180	GG	AG	GG	GG	GG	Affx-93243401
1	33556249	GG	AG	GG	GG	GG	Affx-93254336
1	5717120	GG	AG	GG	GG	GG	Affx-93216753
2	17922992	GG	AG	GG	GG	GG	Affx-93239482
2	20005051	GG	AG	GG	GG	GG	Affx-93221542
3	30070741	GG	AG	GG	GG	GG	Affx-93234683
4	24382910	GG	AG	GG	GG	GG	Affx-93230580
12	25297196	GG	AG	GG	GG	GG	Affx-93214194
12	22067672	GG	AG	GG	GG	GG	Affx-93255382
4	32154151	GG	CG	GG	GG	GG	Affx-93218928
8	4006436	GG	CG	GG	GG	GG	Affx-93244371
6	22713477	GG	CG	GG	GG	GG	Affx-93235023
1	6017535	GG	TG	GG	GG	GG	Affx-93229739
1	6532178	GG	TG	GG	GG	GG	Affx-93224740
1	5813103	GG	TG	GG	GG	GG	Affx-93246489
2	34988179	GG	TG	GG	GG	GG	Affx-93238800
3	450256	GG	TG	GG	GG	GG	Affx-93224863
8	4006695	GG	TG	GG	GG	GG	Affx-93246602
2	17777160	TT	AT	TT	TT	TT	Affx-93249540
2	9851947	TT	AT	TT	TT	TT	Affx-93243491
6	17499227	TT	AT	TT	TT	TT	Affx-93259442
7	8874039	TT	AT	TT	TT	TT	Affx-93219148
8	1235217	TT	AT	TT	TT	TT	Affx-93231251
1	5793017	TT	AT	TT	TT	TT	Affx-93236492
2	17353730	TT	AT	TT	TT	TT	Affx-93244247
11	14385782	TT	AT	TT	TT	TT	Affx-93222008
8	4297622	TT	AT	TT	TT	TT	Affx-93230002
10	22831344	TT	AT	TT	TT	TT	Affx-93257070
11	10630537	TT	AT	TT	TT	TT	Affx-93257900
9	22383193	TT	AT	TT	TT	TT	Affx-93254280
1	5892724	TT	TC	TT	TT	TT	Affx-93221286
2	5056153	TT	TC	TT	TT	TT	Affx-93216145
8	3005932	TT	TC	TT	TT	TT	Affx-93245250
4	35050521	TT	TC	TT	TT	TT	Affx-93220760
1	31979185	TT	TG	TT	TT	TT	Affx-93236673
1	6523250	TT	TG	TT	TT	TT	Affx-93229851
2	10353782	TT	TG	TT	TT	TT	Affx-93236032
3	17625162	TT	TG	TT	TT	TT	Affx-93250289
11	18195891	TT	TG	TT	TT	TT	Affx-93220271
3	6404629	AA	AT	AA	AA	AT	Affx-93211900
1	21111720	TT	TC	TT	TT	TC	Affx-93250789
5	14280282	GG	CG	GG	CG	GG	Affx-93245649
3	9980739	TT	AT	TT	AT	TT	Affx-93239211
1	6134839	TT	TC	TT	TC	TT	Affx-93227778
1	5904114	AA	AC	AA	AC	AC	Affx-93255351
1	6075154	AA	AG	AA	AG	AG	Affx-93247886
1	7251108	AA	AT	AA	AT	AT	Affx-93218014
1	7042715	CC	TC	CC	TC	TC	Affx-93230658
3	16021170	CC	TC	CC	TC	TC	Affx-93243209
5	1125123	AA	AG	GG	AG	AG	Affx-93212452
1	20611554	GG	AG	GG	AG	AG	Affx-93228066
10	19046622	GG	AG	GG	AG	AG	Affx-93252957
1	21396638	GG	TG	GG	TG	TG	Affx-93234047
2	23986628	TT	AT	TT	AT	AT	Affx-93224877
1	7158090	TT	AT	TT	AT	AT	Affx-93248509
1	6661546	TT	TC	TT	TC	TC	Affx-93215775
11	2785331	TT	TC	TT	TC	TC	Affx-93213081
1	43064567	TT	TG	TT	TG	TG	Affx-93242885
2	17493182	AA	AC	AC	AA	AA	Affx-93247506
8	3361144	AA	AC	AC	AA	AA	Affx-93231582
10	19636816	AA	AC	AC	AA	AA	Affx-93230121
1	6132913	AA	AC	AC	AA	AA	Affx-93222335
2	17494829	AA	AC	AC	AA	AA	Affx-93235432
2	9851735	CC	AC	AC	CC	CC	Affx-93217536
2	17555622	AA	AG	AG	AA	AA	Affx-93235146
2	17442772	AA	AG	AG	AA	AA	Affx-93225004
3	324199	AA	AG	AG	AA	AA	Affx-93243440
5	23991749	AA	AG	AG	AA	AA	Affx-93229767
8	3009287	AA	AG	AG	AA	AA	Affx-93244844
8	2975830	AA	AG	AG	AA	AA	Affx-93216895
10	22422140	AA	AG	AG	AA	AA	Affx-93224498
8	3433462	AA	AG	AG	AA	AA	Affx-93218741
4	677727	AA	AG	AG	AA	AA	Affx-93223426
7	4854954	AA	AG	AG	AA	AA	Affx-93222503
8	3433139	AA	AG	AG	AA	AA	Affx-93254045
8	3012406	AA	AG	AG	AA	AA	Affx-93234239
1	5896951	GG	AG	AG	GG	GG	Affx-93255869
1	5761983	GG	AG	AG	GG	GG	Affx-93242453
2	19703118	GG	AG	AG	GG	GG	Affx-93229952
2	17500435	GG	AG	AG	GG	GG	Affx-93257538
4	31737401	GG	AG	AG	GG	GG	Affx-93230370
4	32158205	GG	AG	AG	GG	GG	Affx-93260808
4	31784294	GG	AG	AG	GG	GG	Affx-93244296
10	22659646	GG	AG	AG	GG	GG	Affx-93250872
1	6001291	GG	AG	AG	GG	GG	Affx-93215199
1	5756677	GG	AG	AG	GG	GG	Affx-93235027
3	470123	GG	AG	AG	GG	GG	Affx-93249205
5	23989302	GG	AG	AG	GG	GG	Affx-93254117
1	6523392	GG	AG	AG	GG	GG	Affx-93230315
2	17494528	GG	AG	AG	GG	GG	Affx-93259952
2	10426342	GG	AG	AG	GG	GG	Affx-93245575
2	17423432	GG	AG	AG	GG	GG	Affx-93225684
2	9976316	GG	AG	AG	GG	GG	Affx-93221488
4	33210449	GG	AG	AG	GG	GG	Affx-93227861
4	31737850	GG	AG	AG	GG	GG	Affx-93260579
5	23993490	GG	AG	AG	GG	GG	Affx-93225592
8	27143300	GG	AG	AG	GG	GG	Affx-93255569
2	10089910	GG	AG	AG	GG	GG	Affx-93239231
4	32140250	AA	AT	AT	AA	AA	Affx-93260589
10	19185429	AA	AT	AT	AA	AA	Affx-93246054
5	24021678	AA	AT	AT	AA	AA	Affx-93234755
2	10210098	TT	AT	AT	TT	TT	Affx-93218299
8	28212295	TT	AT	AT	TT	TT	Affx-93250579
5	24067167	CC	CG	CG	CC	CC	Affx-93240199
9	9251103	CC	CG	CG	CC	CC	Affx-93231303
2	17943134	CC	CG	CG	CC	CC	Affx-93219721
4	32158960	CC	CG	CG	CC	CC	Affx-93243365
4	32147780	CC	CG	CG	CC	CC	Affx-93256611
2	17425207	CC	TC	TC	CC	CC	Affx-93223417
3	323166	CC	TC	TC	CC	CC	Affx-93213925
4	677192	CC	TC	TC	CC	CC	Affx-93243388
8	3671745	CC	TC	TC	CC	CC	Affx-93242014
8	2972267	CC	TC	TC	CC	CC	Affx-93255195
11	17947208	CC	TC	TC	CC	CC	Affx-93255147
1	24103680	CC	TC	TC	CC	CC	Affx-93213179
2	17777418	CC	TC	TC	CC	CC	Affx-93234857
8	3014640	CC	TC	TC	CC	CC	Affx-93256254
2	17777484	CC	TC	TC	CC	CC	Affx-93259568
2	20003403	CC	TC	TC	CC	CC	Affx-93253637
4	33125534	CC	TC	TC	CC	CC	Affx-93248669
9	10810383	CC	TC	TC	CC	CC	Affx-93242647
11	22051742	CC	TC	TC	CC	CC	Affx-93260364
2	17424661	TT	TC	TC	TT	TT	Affx-93230295
2	10002338	TT	TC	TC	TT	TT	Affx-93231556
3	422349	TT	TC	TC	TT	TT	Affx-93238775
4	1039329	TT	TC	TC	TT	TT	Affx-93232881
4	32069740	TT	TC	TC	TT	TT	Affx-93258846
10	22869290	TT	TC	TC	TT	TT	Affx-93248396
2	21110408	TT	TC	TC	TT	TT	Affx-93240999
4	32153907	TT	TC	TC	TT	TT	Affx-93225852
8	4072999	TT	TC	TC	TT	TT	Affx-93239439
8	3662492	TT	TC	TC	TT	TT	Affx-93211723
8	4071222	GG	TG	TG	GG	GG	Affx-93216162
2	20103810	GG	TG	TG	GG	GG	Affx-93252147
2	9977618	GG	TG	TG	GG	GG	Affx-93225663
8	26593454	GG	TG	TG	GG	GG	Affx-93224252
8	3378788	TT	TG	TG	TT	TT	Affx-93253378
12	3584911	CC	AC	AC	AA	AC	Affx-93252198
2	17491579	CC	AC	AC	CC	AC	Affx-93242598
2	17496777	CC	AC	AC	CC	AC	Affx-93247680
3	36158131	CC	AC	AC	CC	AC	Affx-93217320
2	17492302	GG	AG	AG	GG	AG	Affx-93238073
2	17445217	AA	AT	AT	AA	AT	Affx-93213890
2	9514626	AA	AT	AT	AA	AT	Affx-93235730
2	17442807	CC	TC	TC	CC	TC	Affx-93230687
5	24149651	AA	AC	AC	AC	AA	Affx-93220212
1	3326258	AA	AG	AG	AG	AA	Affx-93225430
3	351532	AA	AG	AG	AG	AA	Affx-93248863
1	5893315	GG	AG	AG	AG	GG	Affx-93231061
2	19463871	GG	AG	AG	AG	GG	Affx-93219192
5	23501744	GG	AG	AG	AG	GG	Affx-93230737
2	17424578	GG	AG	AG	AG	GG	Affx-93249761
3	33365857	GG	AG	AG	AG	GG	Affx-93248379
3	15395910	GG	CG	CG	CG	GG	Affx-93254522
2	19866464	TT	TC	TC	TC	TT	Affx-93236869
1	3569239	GG	TG	TG	TG	GG	Affx-93240761
1	6002736	AA	AC	AC	AC	AC	Affx-93213523
1	10004014	AA	AC	AC	AC	AC	Affx-93250552
1	7571276	AA	AC	AC	AC	AC	Affx-93251903
1	7493974	AA	AC	AC	AC	AC	Affx-93223143
1	9079767	AA	AC	AC	AC	AC	Affx-93219073
1	9067085	AA	AC	AC	AC	AC	Affx-93236409
1	8691291	AA	AC	AC	AC	AC	Affx-93252302
1	4373149	AA	AC	AC	AC	AC	Affx-93218347
2	20166213	AA	AC	AC	AC	AC	Affx-93235885
2	23173443	AA	AC	AC	AC	AC	Affx-93219188
2	23746165	AA	AC	AC	AC	AC	Affx-93216959
2	9849468	AA	AC	AC	AC	AC	Affx-93256295
3	26384778	AA	AC	AC	AC	AC	Affx-93242539
4	25363668	AA	AC	AC	AC	AC	Affx-93225752
4	21404833	AA	AC	AC	AC	AC	Affx-93240459
4	23785680	AA	AC	AC	AC	AC	Affx-93236081
6	418052	AA	AC	AC	AC	AC	Affx-93247263
6	1816866	AA	AC	AC	AC	AC	Affx-93249892
6	904139	AA	AC	AC	AC	AC	Affx-93234595
6	649306	AA	AC	AC	AC	AC	Affx-93243056
8	5370219	AA	AC	AC	AC	AC	Affx-93239757
9	21197218	AA	AC	AC	AC	AC	Affx-93224741
9	21056193	AA	AC	AC	AC	AC	Affx-93213116
9	7297295	AA	AC	AC	AC	AC	Affx-93246648
12	3581306	AA	AC	AC	AC	AC	Affx-93243041
1	9112010	AA	AC	AC	AC	AC	Affx-93242445
1	8660937	AA	AC	AC	AC	AC	Affx-93241163
1	42923296	AA	AC	AC	AC	AC	Affx-93257040
1	7156236	AA	AC	AC	AC	AC	Affx-93245629
3	25421469	AA	AC	AC	AC	AC	Affx-93231712
9	20974380	AA	AC	AC	AC	AC	Affx-93243031
12	21582854	AA	AC	AC	AC	AC	Affx-93235679
6	781725	AA	AC	AC	AC	AC	Affx-93219350
2	23542963	AA	AC	AC	AC	AC	Affx-93217958
1	11964353	AA	AC	AC	AC	AC	Affx-93235259
1	7577208	AA	AC	AC	AC	AC	Affx-93230979
1	7421999	AA	AC	AC	AC	AC	Affx-93227197
1	7269298	AA	AC	AC	AC	AC	Affx-93248941
1	7349500	AA	AC	AC	AC	AC	Affx-93219228
1	6661652	AA	AC	AC	AC	AC	Affx-93241800
2	29503591	AA	AC	AC	AC	AC	Affx-93241517
2	24164662	AA	AC	AC	AC	AC	Affx-93244802
2	24745940	AA	AC	AC	AC	AC	Affx-93239144
4	21711658	AA	AC	AC	AC	AC	Affx-93215687
6	894111	AA	AC	AC	AC	AC	Affx-93245180
6	1584016	AA	AC	AC	AC	AC	Affx-93244279
6	1818264	AA	AC	AC	AC	AC	Affx-93242870
6	647304	AA	AC	AC	AC	AC	Affx-93225109
6	1817658	AA	AC	AC	AC	AC	Affx-93226376
9	7008174	CC	AC	AC	AC	AC	Affx-93261266
1	14338849	CC	AC	AC	AC	AC	Affx-93253084
1	7179732	CC	AC	AC	AC	AC	Affx-93225542
1	7386617	CC	AC	AC	AC	AC	Affx-93219890
1	9705897	CC	AC	AC	AC	AC	Affx-93212098
1	6003567	CC	AC	AC	AC	AC	Affx-93240804
3	33905882	CC	AC	AC	AC	AC	Affx-93242339
4	24020141	CC	AC	AC	AC	AC	Affx-93254942
4	21377788	CC	AC	AC	AC	AC	Affx-93256184
6	1152859	CC	AC	AC	AC	AC	Affx-93238430
6	1931831	CC	AC	AC	AC	AC	Affx-93217785
6	2991742	CC	AC	AC	AC	AC	Affx-93231477
6	1874150	CC	AC	AC	AC	AC	Affx-93246114
6	893510	CC	AC	AC	AC	AC	Affx-93228337
6	1530604	CC	AC	AC	AC	AC	Affx-93231402
7	16956123	CC	AC	AC	AC	AC	Affx-93230109
7	15073382	CC	AC	AC	AC	AC	Affx-93223991
7	8871093	CC	AC	AC	AC	AC	Affx-93212154
8	4639291	CC	AC	AC	AC	AC	Affx-93219735
9	20522341	CC	AC	AC	AC	AC	Affx-93255156
9	5994703	CC	AC	AC	AC	AC	Affx-93219141
9	11707045	CC	AC	AC	AC	AC	Affx-93232909
9	21300849	CC	AC	AC	AC	AC	Affx-93254921
1	4385507	CC	AC	AC	AC	AC	Affx-93239092
1	9865990	CC	AC	AC	AC	AC	Affx-93219092
5	1722741	CC	AC	AC	AC	AC	Affx-93254455
12	21592515	CC	AC	AC	AC	AC	Affx-93211830
1	11107792	CC	AC	AC	AC	AC	Affx-93212397
1	10013097	CC	AC	AC	AC	AC	Affx-93216551
1	7389280	CC	AC	AC	AC	AC	Affx-93237559
1	9705832	CC	AC	AC	AC	AC	Affx-93226974
1	8688867	CC	AC	AC	AC	AC	Affx-93223911
1	8690194	CC	AC	AC	AC	AC	Affx-93218989
1	12904605	CC	AC	AC	AC	AC	Affx-93241885
1	9670575	CC	AC	AC	AC	AC	Affx-93216536
1	7422863	CC	AC	AC	AC	AC	Affx-93219212
6	1974244	CC	AC	AC	AC	AC	Affx-93244554
7	14773240	CC	AC	AC	AC	AC	Affx-93211666
8	4073645	CC	AC	AC	AC	AC	Affx-93256646
10	53614	CC	AC	AC	AC	AC	Affx-93235013
11	5459012	CC	AC	AC	AC	AC	Affx-93244240
12	3202870	CC	AC	AC	AC	AC	Affx-93259460
12	3122711	CC	AC	AC	AC	AC	Affx-93234836
1	9111563	AA	AG	AG	AG	AG	Affx-93212194
1	8698338	AA	AG	AG	AG	AG	Affx-93254855
1	13230760	AA	AG	AG	AG	AG	Affx-93222877
1	6129591	AA	AG	AG	AG	AG	Affx-93228234
1	9704898	AA	AG	AG	AG	AG	Affx-93218002
1	9703377	AA	AG	AG	AG	AG	Affx-93217761
1	7388457	AA	AG	AG	AG	AG	Affx-93215978
1	3710406	AA	AG	AG	AG	AG	Affx-93251925
1	13782480	AA	AG	AG	AG	AG	Affx-93260772
1	3695826	AA	AG	AG	AG	AG	Affx-93236001
1	7352599	AA	AG	AG	AG	AG	Affx-93252356
1	9115957	AA	AG	AG	AG	AG	Affx-93214709
1	8895582	AA	AG	AG	AG	AG	Affx-93249859
1	7569865	AA	AG	AG	AG	AG	Affx-93255164
1	13538662	AA	AG	AG	AG	AG	Affx-93237374
1	8690832	AA	AG	AG	AG	AG	Affx-93245731
1	7442380	AA	AG	AG	AG	AG	Affx-93250909
1	6896615	AA	AG	AG	AG	AG	Affx-93233513
1	42946695	AA	AG	AG	AG	AG	Affx-93221289
2	17859593	AA	AG	AG	AG	AG	Affx-93239824
2	24091297	AA	AG	AG	AG	AG	Affx-93213617
2	17499939	AA	AG	AG	AG	AG	Affx-93245783
2	21325511	AA	AG	AG	AG	AG	Affx-93228436
2	23759001	AA	AG	AG	AG	AG	Affx-93239292
2	24166995	AA	AG	AG	AG	AG	Affx-93223246
2	23746297	AA	AG	AG	AG	AG	Affx-93241812
2	20001852	AA	AG	AG	AG	AG	Affx-93226352
2	16101722	AA	AG	AG	AG	AG	Affx-93246714
2	23763256	AA	AG	AG	AG	AG	Affx-93217500
3	33876632	AA	AG	AG	AG	AG	Affx-93232939
3	26370722	AA	AG	AG	AG	AG	Affx-93223146
3	26398768	AA	AG	AG	AG	AG	Affx-93249424
3	28577365	AA	AG	AG	AG	AG	Affx-93257892
3	27077544	AA	AG	AG	AG	AG	Affx-93248390
4	21454634	AA	AG	AG	AG	AG	Affx-93256018
4	21627974	AA	AG	AG	AG	AG	Affx-93231949
4	24124685	AA	AG	AG	AG	AG	Affx-93233771
4	21080118	AA	AG	AG	AG	AG	Affx-93246081
5	2361199	AA	AG	AG	AG	AG	Affx-93225834
6	1866459	AA	AG	AG	AG	AG	Affx-93253426
6	796039	AA	AG	AG	AG	AG	Affx-93222717
6	2875329	AA	AG	AG	AG	AG	Affx-93215667
6	1873511	AA	AG	AG	AG	AG	Affx-93252683
6	381564	AA	AG	AG	AG	AG	Affx-93252103
6	840394	AA	AG	AG	AG	AG	Affx-93233502
6	728755	AA	AG	AG	AG	AG	Affx-93248256
7	15915685	AA	AG	AG	AG	AG	Affx-93253641
7	15885614	AA	AG	AG	AG	AG	Affx-93244538
8	26776623	AA	AG	AG	AG	AG	Affx-93253097
8	26777969	AA	AG	AG	AG	AG	Affx-93239118
8	2932291	AA	AG	AG	AG	AG	Affx-93256099
9	20915559	AA	AG	AG	AG	AG	Affx-93219151
9	4289548	AA	AG	AG	AG	AG	Affx-93247476
9	21146851	AA	AG	AG	AG	AG	Affx-93229223
9	19264665	AA	AG	AG	AG	AG	Affx-93254339
9	11883566	AA	AG	AG	AG	AG	Affx-93252883
9	20945389	AA	AG	AG	AG	AG	Affx-93232638
9	6976640	AA	AG	AG	AG	AG	Affx-93230583
9	20937523	AA	AG	AG	AG	AG	Affx-93239898
1	10133411	AA	AG	AG	AG	AG	Affx-93228826
1	13255700	AA	AG	AG	AG	AG	Affx-93250051
1	14060432	AA	AG	AG	AG	AG	Affx-93248716
1	7329213	AA	AG	AG	AG	AG	Affx-93225937
1	8693548	AA	AG	AG	AG	AG	Affx-93223945
1	8691147	AA	AG	AG	AG	AG	Affx-93260218
1	7683971	AA	AG	AG	AG	AG	Affx-93231323
1	6689072	AA	AG	AG	AG	AG	Affx-93260332
1	13783333	AA	AG	AG	AG	AG	Affx-93240786
2	23532874	AA	AG	AG	AG	AG	Affx-93237500
2	9853890	AA	AG	AG	AG	AG	Affx-93228778
3	25469753	AA	AG	AG	AG	AG	Affx-93227669
5	1087088	AA	AG	AG	AG	AG	Affx-93244003
5	1449555	AA	AG	AG	AG	AG	Affx-93255305
5	2162663	AA	AG	AG	AG	AG	Affx-93248998
6	796603	AA	AG	AG	AG	AG	Affx-93232048
6	1524748	AA	AG	AG	AG	AG	Affx-93247045
6	874490	AA	AG	AG	AG	AG	Affx-93222339
6	796459	AA	AG	AG	AG	AG	Affx-93216958
12	3206021	AA	AG	AG	AG	AG	Affx-93246783
12	21591456	AA	AG	AG	AG	AG	Affx-93239723
12	3120645	AA	AG	AG	AG	AG	Affx-93244245
12	21235348	AA	AG	AG	AG	AG	Affx-93237538
12	21410105	AA	AG	AG	AG	AG	Affx-93248874
12	2942890	AA	AG	AG	AG	AG	Affx-93224442
12	22102052	AA	AG	AG	AG	AG	Affx-93228634
1	5720673	AA	AG	AG	AG	AG	Affx-93251019
1	8958283	AA	AG	AG	AG	AG	Affx-93244054
1	8689351	AA	AG	AG	AG	AG	Affx-93235150
1	13783096	AA	AG	AG	AG	AG	Affx-93258080
1	8929717	AA	AG	AG	AG	AG	Affx-93253132
1	8689474	AA	AG	AG	AG	AG	Affx-93244734
1	7332065	AA	AG	AG	AG	AG	Affx-93251070
1	7458133	AA	AG	AG	AG	AG	Affx-93229669
1	6003427	AA	AG	AG	AG	AG	Affx-93234083
1	7389410	AA	AG	AG	AG	AG	Affx-93247947
1	7578129	AA	AG	AG	AG	AG	Affx-93249284
1	23164508	AA	AG	AG	AG	AG	Affx-93251292
1	14044046	AA	AG	AG	AG	AG	Affx-93241516
1	8886732	AA	AG	AG	AG	AG	Affx-93251004
1	6588871	AA	AG	AG	AG	AG	Affx-93241341
1	9671520	AA	AG	AG	AG	AG	Affx-93247856
1	9078822	AA	AG	AG	AG	AG	Affx-93224045
1	5910962	AA	AG	AG	AG	AG	Affx-93211776
2	19591917	AA	AG	AG	AG	AG	Affx-93248075
2	23543049	AA	AG	AG	AG	AG	Affx-93256623
2	23759861	AA	AG	AG	AG	AG	Affx-93218290
2	17499568	AA	AG	AG	AG	AG	Affx-93247927
2	24058337	AA	AG	AG	AG	AG	Affx-93246569
3	26397298	AA	AG	AG	AG	AG	Affx-93230146
4	16465275	AA	AG	AG	AG	AG	Affx-93257771
4	21409062	AA	AG	AG	AG	AG	Affx-93257778
4	21377107	AA	AG	AG	AG	AG	Affx-93247163
4	24018168	AA	AG	AG	AG	AG	Affx-93219703
4	14789873	AA	AG	AG	AG	AG	Affx-93244297
5	2316859	AA	AG	AG	AG	AG	Affx-93236654
5	24149280	AA	AG	AG	AG	AG	Affx-93249544
6	781783	AA	AG	AG	AG	AG	Affx-93218627
6	1525824	AA	AG	AG	AG	AG	Affx-93246670
6	650478	AA	AG	AG	AG	AG	Affx-93258914
6	1818055	AA	AG	AG	AG	AG	Affx-93217019
6	1590490	AA	AG	AG	AG	AG	Affx-93220140
7	7784251	AA	AG	AG	AG	AG	Affx-93252090
7	16014942	AA	AG	AG	AG	AG	Affx-93258432
8	3433133	AA	AG	AG	AG	AG	Affx-93223605
8	5136182	AA	AG	AG	AG	AG	Affx-93247939
9	6245478	AA	AG	AG	AG	AG	Affx-93249050
9	6032164	AA	AG	AG	AG	AG	Affx-93253609
9	21064655	AA	AG	AG	AG	AG	Affx-93219000
9	21240672	AA	AG	AG	AG	AG	Affx-93217967
11	17592841	AA	AG	AG	AG	AG	Affx-93240351
1	5980709	AA	AG	AG	AG	AG	Affx-93247223
1	6641789	AA	AG	AG	AG	AG	Affx-93252370
1	9875325	AA	AG	AG	AG	AG	Affx-93251867
1	8660954	AA	AG	AG	AG	AG	Affx-93239737
1	9815519	AA	AG	AG	AG	AG	Affx-93235053
8	19625902	AA	AG	AG	AG	AG	Affx-93255659
4	25319696	AA	AG	AG	AG	AG	Affx-93258676
4	21631790	AA	AG	AG	AG	AG	Affx-93260442
9	6251429	AA	AG	AG	AG	AG	Affx-93233886
10	12149642	GG	AG	AG	AG	AG	Affx-93261237
9	7004319	GG	AG	AG	AG	AG	Affx-93261635
1	8743023	GG	AG	AG	AG	AG	Affx-93224397
1	7353274	GG	AG	AG	AG	AG	Affx-93230967
1	8694310	GG	AG	AG	AG	AG	Affx-93226081
1	9668712	GG	AG	AG	AG	AG	Affx-93258642
1	7442793	GG	AG	AG	AG	AG	Affx-93216901
1	9670856	GG	AG	AG	AG	AG	Affx-93244420
1	7159942	GG	AG	AG	AG	AG	Affx-93241542
1	11889301	GG	AG	AG	AG	AG	Affx-93224181
1	7457536	GG	AG	AG	AG	AG	Affx-93243995
1	7332793	GG	AG	AG	AG	AG	Affx-93220420
1	10119073	GG	AG	AG	AG	AG	Affx-93215723
1	7456602	GG	AG	AG	AG	AG	Affx-93229619
1	10119042	GG	AG	AG	AG	AG	Affx-93247123
1	10117241	GG	AG	AG	AG	AG	Affx-93256404
1	5905741	GG	AG	AG	AG	AG	Affx-93229862
1	7680868	GG	AG	AG	AG	AG	Affx-93255392
1	8691995	GG	AG	AG	AG	AG	Affx-93247842
1	9022396	GG	AG	AG	AG	AG	Affx-93217546
1	8988750	GG	AG	AG	AG	AG	Affx-93254405
1	6687023	GG	AG	AG	AG	AG	Affx-93230670
1	7541128	GG	AG	AG	AG	AG	Affx-93251843
1	9111870	GG	AG	AG	AG	AG	Affx-93260294
1	8658229	GG	AG	AG	AG	AG	Affx-93229150
1	4328664	GG	AG	AG	AG	AG	Affx-93246935
2	29107754	GG	AG	AG	AG	AG	Affx-93250224
2	10354014	GG	AG	AG	AG	AG	Affx-93238182
2	22329047	GG	AG	AG	AG	AG	Affx-93235714
2	17351236	GG	AG	AG	AG	AG	Affx-93226330
2	23871912	GG	AG	AG	AG	AG	Affx-93240230
2	23178964	GG	AG	AG	AG	AG	Affx-93252458
2	24094250	GG	AG	AG	AG	AG	Affx-93245805
2	23668294	GG	AG	AG	AG	AG	Affx-93216273
2	10004185	GG	AG	AG	AG	AG	Affx-93221253
2	23847429	GG	AG	AG	AG	AG	Affx-93239235
2	23743987	GG	AG	AG	AG	AG	Affx-93234341
2	24231216	GG	AG	AG	AG	AG	Affx-93220968
2	21341734	GG	AG	AG	AG	AG	Affx-93213175
3	27109591	GG	AG	AG	AG	AG	Affx-93253493
3	26330068	GG	AG	AG	AG	AG	Affx-93235510
3	26411460	GG	AG	AG	AG	AG	Affx-93235491
3	26332851	GG	AG	AG	AG	AG	Affx-93242996
4	23294666	GG	AG	AG	AG	AG	Affx-93252580
4	23294971	GG	AG	AG	AG	AG	Affx-93219825
4	21374814	GG	AG	AG	AG	AG	Affx-93247923
4	21189819	GG	AG	AG	AG	AG	Affx-93233536
4	25244707	GG	AG	AG	AG	AG	Affx-93250749
4	21630839	GG	AG	AG	AG	AG	Affx-93253808
4	24618527	GG	AG	AG	AG	AG	Affx-93214772
5	23114580	GG	AG	AG	AG	AG	Affx-93243646
6	908529	GG	AG	AG	AG	AG	Affx-93217915
6	2972030	GG	AG	AG	AG	AG	Affx-93226344
6	1873256	GG	AG	AG	AG	AG	Affx-93250637
6	296743	GG	AG	AG	AG	AG	Affx-93224420
6	796063	GG	AG	AG	AG	AG	Affx-93252947
6	795396	GG	AG	AG	AG	AG	Affx-93260072
6	381329	GG	AG	AG	AG	AG	Affx-93251629
6	1938603	GG	AG	AG	AG	AG	Affx-93217679
6	865258	GG	AG	AG	AG	AG	Affx-93242585
6	903615	GG	AG	AG	AG	AG	Affx-93225931
6	1873066	GG	AG	AG	AG	AG	Affx-93216160
6	288373	GG	AG	AG	AG	AG	Affx-93224262
7	15885181	GG	AG	AG	AG	AG	Affx-93230904
8	3660988	GG	AG	AG	AG	AG	Affx-93257860
8	26223094	GG	AG	AG	AG	AG	Affx-93225549
8	28242866	GG	AG	AG	AG	AG	Affx-93217132
9	16411160	GG	AG	AG	AG	AG	Affx-93213813
9	21228177	GG	AG	AG	AG	AG	Affx-93249249
9	5994014	GG	AG	AG	AG	AG	Affx-93257448
9	11937912	GG	AG	AG	AG	AG	Affx-93241178
10	9966962	GG	AG	AG	AG	AG	Affx-93259674
11	18240537	GG	AG	AG	AG	AG	Affx-93238513
11	18244540	GG	AG	AG	AG	AG	Affx-93251772
11	18104416	GG	AG	AG	AG	AG	Affx-93258315
12	3205546	GG	AG	AG	AG	AG	Affx-93222511
12	3574138	GG	AG	AG	AG	AG	Affx-93238492
1	8692915	GG	AG	AG	AG	AG	Affx-93251927
1	5911828	GG	AG	AG	AG	AG	Affx-93250906
1	14046307	GG	AG	AG	AG	AG	Affx-93220746
1	8693833	GG	AG	AG	AG	AG	Affx-93225057
2	10011821	GG	AG	AG	AG	AG	Affx-93255892
2	23261067	GG	AG	AG	AG	AG	Affx-93233283
3	26656306	GG	AG	AG	AG	AG	Affx-93244192
4	22022186	GG	AG	AG	AG	AG	Affx-93252853
4	24929663	GG	AG	AG	AG	AG	Affx-93226191
5	2357556	GG	AG	AG	AG	AG	Affx-93229039
6	1588860	GG	AG	AG	AG	AG	Affx-93244293
9	7179855	GG	AG	AG	AG	AG	Affx-93257647
9	6975954	GG	AG	AG	AG	AG	Affx-93221252
9	6251407	GG	AG	AG	AG	AG	Affx-93213538
11	17947506	GG	AG	AG	AG	AG	Affx-93244306
12	18758260	GG	AG	AG	AG	AG	Affx-93221825
12	21175753	GG	AG	AG	AG	AG	Affx-93241779
12	21291705	GG	AG	AG	AG	AG	Affx-93219314
12	21463160	GG	AG	AG	AG	AG	Affx-93218420
12	19446817	GG	AG	AG	AG	AG	Affx-93214765
12	21630380	GG	AG	AG	AG	AG	Affx-93255802
12	21589605	GG	AG	AG	AG	AG	Affx-93224654
9	4289642	GG	AG	AG	AG	AG	Affx-93239694
4	21710502	GG	AG	AG	AG	AG	Affx-93231533
1	9708857	GG	AG	AG	AG	AG	Affx-93250774
1	8756410	GG	AG	AG	AG	AG	Affx-93238949
1	13783060	GG	AG	AG	AG	AG	Affx-93225795
1	23164783	GG	AG	AG	AG	AG	Affx-93233595
1	13229196	GG	AG	AG	AG	AG	Affx-93211817
1	6891591	GG	AG	AG	AG	AG	Affx-93213182
1	7577834	GG	AG	AG	AG	AG	Affx-93239494
1	8689767	GG	AG	AG	AG	AG	Affx-93241158
1	10962263	GG	AG	AG	AG	AG	Affx-93233385
1	9701608	GG	AG	AG	AG	AG	Affx-93227429
1	8893725	GG	AG	AG	AG	AG	Affx-93259258
1	8691108	GG	AG	AG	AG	AG	Affx-93249487
1	6689297	GG	AG	AG	AG	AG	Affx-93237215
1	7571927	GG	AG	AG	AG	AG	Affx-93238626
1	6502036	GG	AG	AG	AG	AG	Affx-93234431
2	17441495	GG	AG	AG	AG	AG	Affx-93245907
2	20661802	GG	AG	AG	AG	AG	Affx-93241420
2	7465209	GG	AG	AG	AG	AG	Affx-93220613
2	23768014	GG	AG	AG	AG	AG	Affx-93258952
2	23759318	GG	AG	AG	AG	AG	Affx-93234122
2	22099077	GG	AG	AG	AG	AG	Affx-93251922
2	23855139	GG	AG	AG	AG	AG	Affx-93255878
2	17499349	GG	AG	AG	AG	AG	Affx-93229554
3	26525739	GG	AG	AG	AG	AG	Affx-93220348
4	21630218	GG	AG	AG	AG	AG	Affx-93243908
4	25396069	GG	AG	AG	AG	AG	Affx-93223411
4	24019896	GG	AG	AG	AG	AG	Affx-93248262
4	33000802	GG	AG	AG	AG	AG	Affx-93217081
4	25107255	GG	AG	AG	AG	AG	Affx-93220369
5	23580796	GG	AG	AG	AG	AG	Affx-93242663
6	418910	GG	AG	AG	AG	AG	Affx-93250807
6	378322	GG	AG	AG	AG	AG	Affx-93219806
6	451924	GG	AG	AG	AG	AG	Affx-93221559
6	852716	GG	AG	AG	AG	AG	Affx-93233344
7	7320899	GG	AG	AG	AG	AG	Affx-93245739
7	15071714	GG	AG	AG	AG	AG	Affx-93214935
7	7322090	GG	AG	AG	AG	AG	Affx-93229380
8	23799861	GG	AG	AG	AG	AG	Affx-93236270
8	2932251	GG	AG	AG	AG	AG	Affx-93223467
9	10287531	GG	AG	AG	AG	AG	Affx-93226101
9	16414031	GG	AG	AG	AG	AG	Affx-93227718
9	6975978	GG	AG	AG	AG	AG	Affx-93243147
9	6974993	GG	AG	AG	AG	AG	Affx-93242874
9	20545387	GG	AG	AG	AG	AG	Affx-93233720
9	6976872	GG	AG	AG	AG	AG	Affx-93214144
9	21148520	GG	AG	AG	AG	AG	Affx-93242968
1	13322969	GG	AG	AG	AG	AG	Affx-93249304
1	7475101	GG	AG	AG	AG	AG	Affx-93233644
1	6891186	GG	AG	AG	AG	AG	Affx-93253013
12	21583576	GG	AG	AG	AG	AG	Affx-93232653
12	2966969	GG	AG	AG	AG	AG	Affx-93217393
4	15663297	GG	AG	AG	AG	AG	Affx-93255819
6	873131	GG	AG	AG	AG	AG	Affx-93225254
1	14338181	GG	AG	AG	AG	AG	Affx-93242146
4	21376234	GG	AG	AG	AG	AG	Affx-93223708
1	23074004	AA	AT	AT	AT	AT	Affx-93216892
2	17922848	AA	AT	AT	AT	AT	Affx-93253525
2	23992994	AA	AT	AT	AT	AT	Affx-93222311
2	9852274	AA	AT	AT	AT	AT	Affx-93214665
3	26328619	AA	AT	AT	AT	AT	Affx-93252807
3	26371062	AA	AT	AT	AT	AT	Affx-93246832
4	21700066	AA	AT	AT	AT	AT	Affx-93217339
4	21703844	AA	AT	AT	AT	AT	Affx-93222231
6	1973505	AA	AT	AT	AT	AT	Affx-93245321
6	1942196	AA	AT	AT	AT	AT	Affx-93256686
7	15073324	AA	AT	AT	AT	AT	Affx-93223779
8	18597292	AA	AT	AT	AT	AT	Affx-93239274
8	26996769	AA	AT	AT	AT	AT	Affx-93223876
9	18389600	AA	AT	AT	AT	AT	Affx-93250508
9	11235702	AA	AT	AT	AT	AT	Affx-93241300
9	5993151	AA	AT	AT	AT	AT	Affx-93222560
1	7688077	AA	AT	AT	AT	AT	Affx-93219804
1	8693248	AA	AT	AT	AT	AT	Affx-93214399
1	10133723	AA	AT	AT	AT	AT	Affx-93256511
1	7545079	AA	AT	AT	AT	AT	Affx-93242966
1	8695097	AA	AT	AT	AT	AT	Affx-93235566
1	8698017	AA	AT	AT	AT	AT	Affx-93241079
1	7474806	AA	AT	AT	AT	AT	Affx-93238098
1	42774792	AA	AT	AT	AT	AT	Affx-93229256
1	8689657	AA	AT	AT	AT	AT	Affx-93220664
3	26236988	AA	AT	AT	AT	AT	Affx-93248154
6	279552	AA	AT	AT	AT	AT	Affx-93221268
7	8871276	AA	AT	AT	AT	AT	Affx-93244595
9	6032016	AA	AT	AT	AT	AT	Affx-93226735
1	8656929	AA	AT	AT	AT	AT	Affx-93217925
7	8875120	AA	AT	AT	AT	AT	Affx-93238953
9	21148478	AA	AT	AT	AT	AT	Affx-93244242
11	5595818	TT	AT	AT	AT	AT	Affx-93250020
1	14290798	TT	AT	AT	AT	AT	Affx-93253883
1	7677143	TT	AT	AT	AT	AT	Affx-93215604
1	8660058	TT	AT	AT	AT	AT	Affx-93256633
2	23727363	TT	AT	AT	AT	AT	Affx-93236450
2	23762893	TT	AT	AT	AT	AT	Affx-93239803
2	20021951	TT	AT	AT	AT	AT	Affx-93243152
2	23724600	TT	AT	AT	AT	AT	Affx-93246384
3	26398510	TT	AT	AT	AT	AT	Affx-93259956
3	33904558	TT	AT	AT	AT	AT	Affx-93253023
6	905472	TT	AT	AT	AT	AT	Affx-93258680
8	26760601	TT	AT	AT	AT	AT	Affx-93235148
9	20932629	TT	AT	AT	AT	AT	Affx-93258683
11	17948456	TT	AT	AT	AT	AT	Affx-93213638
1	8788422	TT	AT	AT	AT	AT	Affx-93219582
1	8887467	TT	AT	AT	AT	AT	Affx-93251822
2	28914865	TT	AT	AT	AT	AT	Affx-93225818
3	33857807	TT	AT	AT	AT	AT	Affx-93223555
3	33942919	TT	AT	AT	AT	AT	Affx-93211907
3	34414598	TT	AT	AT	AT	AT	Affx-93251627
3	26395926	TT	AT	AT	AT	AT	Affx-93253020
3	35076206	TT	AT	AT	AT	AT	Affx-93233885
4	16361044	TT	AT	AT	AT	AT	Affx-93249209
4	24619804	TT	AT	AT	AT	AT	Affx-93220713
9	21300294	TT	AT	AT	AT	AT	Affx-93246539
12	22101801	TT	AT	AT	AT	AT	Affx-93246787
12	22100940	TT	AT	AT	AT	AT	Affx-93225940
1	9705945	TT	AT	AT	AT	AT	Affx-93259390
1	43197661	TT	AT	AT	AT	AT	Affx-93218193
1	6008551	TT	AT	AT	AT	AT	Affx-93226117
1	9875688	TT	AT	AT	AT	AT	Affx-93244751
1	4141784	TT	AT	AT	AT	AT	Affx-93252849
1	8886068	TT	AT	AT	AT	AT	Affx-93249358
1	9075127	TT	AT	AT	AT	AT	Affx-93233357
1	7350872	TT	AT	AT	AT	AT	Affx-93236625
1	8959263	TT	AT	AT	AT	AT	Affx-93239976
1	10119431	TT	AT	AT	AT	AT	Affx-93254858
2	17776594	TT	AT	AT	AT	AT	Affx-93251713
2	23996348	TT	AT	AT	AT	AT	Affx-93257549
2	23672188	TT	AT	AT	AT	AT	Affx-93233493
4	21710090	TT	AT	AT	AT	AT	Affx-93243980
4	21631858	TT	AT	AT	AT	AT	Affx-93214358
6	797741	TT	AT	AT	AT	AT	Affx-93214994
6	729049	TT	AT	AT	AT	AT	Affx-93252226
8	5350686	TT	AT	AT	AT	AT	Affx-93217799
8	5112486	TT	AT	AT	AT	AT	Affx-93249064
8	2931956	TT	AT	AT	AT	AT	Affx-93260559
4	32140485	TT	AT	AT	AT	AT	Affx-93226417
4	33009878	TT	AT	AT	AT	AT	Affx-93247405
1	11957398	CC	CG	CG	CG	CG	Affx-93221156
1	8744926	CC	CG	CG	CG	CG	Affx-93229642
1	12223215	CC	CG	CG	CG	CG	Affx-93252598
1	12103235	CC	CG	CG	CG	CG	Affx-93234888
3	12298347	CC	CG	CG	CG	CG	Affx-93225748
3	26411517	CC	CG	CG	CG	CG	Affx-93236067
3	27109915	CC	CG	CG	CG	CG	Affx-93252497
3	27108345	CC	CG	CG	CG	CG	Affx-93251108
4	15659578	CC	CG	CG	CG	CG	Affx-93240764
6	2899298	CC	CG	CG	CG	CG	Affx-93239204
6	795886	CC	CG	CG	CG	CG	Affx-93236228
6	2991142	CC	CG	CG	CG	CG	Affx-93252143
6	837317	CC	CG	CG	CG	CG	Affx-93251296
8	26787632	CC	CG	CG	CG	CG	Affx-93257816
9	7298893	CC	CG	CG	CG	CG	Affx-93230302
11	18331817	CC	CG	CG	CG	CG	Affx-93237511
1	12576695	CC	CG	CG	CG	CG	Affx-93250440
2	22376085	CC	CG	CG	CG	CG	Affx-93241871
8	4640793	CC	CG	CG	CG	CG	Affx-93240422
11	17947935	CC	CG	CG	CG	CG	Affx-93229822
1	42656610	CC	CG	CG	CG	CG	Affx-93229224
1	7389549	CC	CG	CG	CG	CG	Affx-93232201
1	7335605	CC	CG	CG	CG	CG	Affx-93237681
2	29200559	CC	CG	CG	CG	CG	Affx-93226315
2	24725035	CC	CG	CG	CG	CG	Affx-93240750
5	23498148	CC	CG	CG	CG	CG	Affx-93251035
5	2314417	CC	CG	CG	CG	CG	Affx-93247823
9	6975839	CC	CG	CG	CG	CG	Affx-93224241
12	2320646	CC	CG	CG	CG	CG	Affx-93212292
5	24149325	CC	CG	CG	CG	CG	Affx-93251849
1	8625403	CC	CG	CG	CG	CG	Affx-93226669
1	7544216	GG	CG	CG	CG	CG	Affx-93253095
1	9169579	GG	CG	CG	CG	CG	Affx-93243162
1	8901166	GG	CG	CG	CG	CG	Affx-93250125
2	5046150	GG	CG	CG	CG	CG	Affx-93226477
2	23769007	GG	CG	CG	CG	CG	Affx-93238750
2	10002420	GG	CG	CG	CG	CG	Affx-93258382
4	21709734	GG	CG	CG	CG	CG	Affx-93212916
4	21075000	GG	CG	CG	CG	CG	Affx-93218670
6	290095	GG	CG	CG	CG	CG	Affx-93235628
8	5115880	GG	CG	CG	CG	CG	Affx-93246042
1	7440994	GG	CG	CG	CG	CG	Affx-93240998
2	17777850	GG	CG	CG	CG	CG	Affx-93239515
5	8680865	GG	CG	CG	CG	CG	Affx-93225867
5	2681722	GG	CG	CG	CG	CG	Affx-93234301
12	19461215	GG	CG	CG	CG	CG	Affx-93222312
12	21592623	GG	CG	CG	CG	CG	Affx-93211846
1	5769148	GG	CG	CG	CG	CG	Affx-93230851
1	9676649	GG	CG	CG	CG	CG	Affx-93249203
4	21074815	GG	CG	CG	CG	CG	Affx-93250715
6	861505	GG	CG	CG	CG	CG	Affx-93219415
6	1942836	GG	CG	CG	CG	CG	Affx-93257633
6	1931624	GG	CG	CG	CG	CG	Affx-93222303
6	365796	GG	CG	CG	CG	CG	Affx-93251633
2	32012638	GG	CG	CG	CG	CG	Affx-93237593
1	8900990	GG	CG	CG	CG	CG	Affx-93241539
1	6532044	CC	TC	TC	TC	TC	Affx-93236192
1	7689495	CC	TC	TC	TC	TC	Affx-93230678
1	9813632	CC	TC	TC	TC	TC	Affx-93250845
1	7174499	CC	TC	TC	TC	TC	Affx-93244775
1	7674963	CC	TC	TC	TC	TC	Affx-93253788
1	34473893	CC	TC	TC	TC	TC	Affx-93229141
1	9169692	CC	TC	TC	TC	TC	Affx-93252312
1	7328184	CC	TC	TC	TC	TC	Affx-93259967
1	8894521	CC	TC	TC	TC	TC	Affx-93231045
1	4121438	CC	TC	TC	TC	TC	Affx-93222444
1	7440970	CC	TC	TC	TC	TC	Affx-93253092
1	5720180	CC	TC	TC	TC	TC	Affx-93238596
1	11095080	CC	TC	TC	TC	TC	Affx-93254399
1	9739344	CC	TC	TC	TC	TC	Affx-93247700
1	7349438	CC	TC	TC	TC	TC	Affx-93260738
1	12241699	CC	TC	TC	TC	TC	Affx-93252369
1	14099508	CC	TC	TC	TC	TC	Affx-93232716
1	43204288	CC	TC	TC	TC	TC	Affx-93226720
1	14661942	CC	TC	TC	TC	TC	Affx-93221855
1	14295998	CC	TC	TC	TC	TC	Affx-93219019
2	23761076	CC	TC	TC	TC	TC	Affx-93258878
2	23739881	CC	TC	TC	TC	TC	Affx-93249579
2	9853754	CC	TC	TC	TC	TC	Affx-93249049
2	29443634	CC	TC	TC	TC	TC	Affx-93216939
2	23533495	CC	TC	TC	TC	TC	Affx-93213496
2	10010039	CC	TC	TC	TC	TC	Affx-93231901
2	20050711	CC	TC	TC	TC	TC	Affx-93217072
2	19911467	CC	TC	TC	TC	TC	Affx-93242607
2	23989938	CC	TC	TC	TC	TC	Affx-93251580
3	26410193	CC	TC	TC	TC	TC	Affx-93232310
4	23117163	CC	TC	TC	TC	TC	Affx-93242149
4	32146652	CC	TC	TC	TC	TC	Affx-93211648
4	21074737	CC	TC	TC	TC	TC	Affx-93223528
4	21627839	CC	TC	TC	TC	TC	Affx-93251524
4	22022150	CC	TC	TC	TC	TC	Affx-93256335
5	2314487	CC	TC	TC	TC	TC	Affx-93252259
6	875250	CC	TC	TC	TC	TC	Affx-93231829
6	344574	CC	TC	TC	TC	TC	Affx-93248790
6	1946709	CC	TC	TC	TC	TC	Affx-93252658
6	1866594	CC	TC	TC	TC	TC	Affx-93242750
6	833346	CC	TC	TC	TC	TC	Affx-93222951
6	1866140	CC	TC	TC	TC	TC	Affx-93237836
6	2992745	CC	TC	TC	TC	TC	Affx-93221514
6	887850	CC	TC	TC	TC	TC	Affx-93236057
6	905412	CC	TC	TC	TC	TC	Affx-93251730
6	1932172	CC	TC	TC	TC	TC	Affx-93245025
6	727518	CC	TC	TC	TC	TC	Affx-93256292
6	1938400	CC	TC	TC	TC	TC	Affx-93239860
6	797100	CC	TC	TC	TC	TC	Affx-93226566
8	4006639	CC	TC	TC	TC	TC	Affx-93223207
8	2931987	CC	TC	TC	TC	TC	Affx-93233575
8	1234990	CC	TC	TC	TC	TC	Affx-93228300
9	7076628	CC	TC	TC	TC	TC	Affx-93232770
9	6974820	CC	TC	TC	TC	TC	Affx-93220484
9	7297385	CC	TC	TC	TC	TC	Affx-93232685
9	6974553	CC	TC	TC	TC	TC	Affx-93240548
9	11921742	CC	TC	TC	TC	TC	Affx-93218307
9	20345686	CC	TC	TC	TC	TC	Affx-93252738
9	7297030	CC	TC	TC	TC	TC	Affx-93225278
10	22230470	CC	TC	TC	TC	TC	Affx-93229185
11	18244656	CC	TC	TC	TC	TC	Affx-93216336
11	17597167	CC	TC	TC	TC	TC	Affx-93240985
12	18757686	CC	TC	TC	TC	TC	Affx-93241486
12	2941246	CC	TC	TC	TC	TC	Affx-93217775
1	9864865	CC	TC	TC	TC	TC	Affx-93244519
1	4394192	CC	TC	TC	TC	TC	Affx-93221909
1	10045187	CC	TC	TC	TC	TC	Affx-93244597
1	11961249	CC	TC	TC	TC	TC	Affx-93232233
1	8693412	CC	TC	TC	TC	TC	Affx-93225462
1	23164537	CC	TC	TC	TC	TC	Affx-93241589
2	17352774	CC	TC	TC	TC	TC	Affx-93230751
6	855381	CC	TC	TC	TC	TC	Affx-93222959
6	1873652	CC	TC	TC	TC	TC	Affx-93236523
7	15231343	CC	TC	TC	TC	TC	Affx-93250731
9	6251310	CC	TC	TC	TC	TC	Affx-93260245
9	21151742	CC	TC	TC	TC	TC	Affx-93212718
9	5878892	CC	TC	TC	TC	TC	Affx-93258112
12	21631055	CC	TC	TC	TC	TC	Affx-93221122
12	19805888	CC	TC	TC	TC	TC	Affx-93233910
12	19805797	CC	TC	TC	TC	TC	Affx-93256089
12	18273758	CC	TC	TC	TC	TC	Affx-93253212
12	3202698	CC	TC	TC	TC	TC	Affx-93249235
1	9704684	CC	TC	TC	TC	TC	Affx-93233715
4	22585747	CC	TC	TC	TC	TC	Affx-93227945
4	32160578	CC	TC	TC	TC	TC	Affx-93258383
1	13784571	CC	TC	TC	TC	TC	Affx-93221353
6	280698	CC	TC	TC	TC	TC	Affx-93213309
1	9872313	CC	TC	TC	TC	TC	Affx-93254993
1	7540506	CC	TC	TC	TC	TC	Affx-93260598
1	7477127	CC	TC	TC	TC	TC	Affx-93229375
1	8658799	CC	TC	TC	TC	TC	Affx-93260022
1	13257058	CC	TC	TC	TC	TC	Affx-93214468
1	10119522	CC	TC	TC	TC	TC	Affx-93236540
1	12225899	CC	TC	TC	TC	TC	Affx-93244874
1	4648644	CC	TC	TC	TC	TC	Affx-93238576
1	8959912	CC	TC	TC	TC	TC	Affx-93237286
1	23096122	CC	TC	TC	TC	TC	Affx-93214911
1	8690155	CC	TC	TC	TC	TC	Affx-93238057
1	7155125	CC	TC	TC	TC	TC	Affx-93236908
1	8693185	CC	TC	TC	TC	TC	Affx-93236517
1	8959791	CC	TC	TC	TC	TC	Affx-93244909
1	7044313	CC	TC	TC	TC	TC	Affx-93256770
1	12739850	CC	TC	TC	TC	TC	Affx-93211732
1	8698252	CC	TC	TC	TC	TC	Affx-93242649
2	17441360	CC	TC	TC	TC	TC	Affx-93232165
2	23910066	CC	TC	TC	TC	TC	Affx-93242504
2	28805312	CC	TC	TC	TC	TC	Affx-93233123
2	29379312	CC	TC	TC	TC	TC	Affx-93255541
2	31716537	CC	TC	TC	TC	TC	Affx-93213037
2	23539435	CC	TC	TC	TC	TC	Affx-93240308
2	23172832	CC	TC	TC	TC	TC	Affx-93219230
3	26371175	CC	TC	TC	TC	TC	Affx-93235377
3	26395711	CC	TC	TC	TC	TC	Affx-93214452
5	24148933	CC	TC	TC	TC	TC	Affx-93230939
5	1840743	CC	TC	TC	TC	TC	Affx-93254769
6	1937939	CC	TC	TC	TC	TC	Affx-93255853
6	379329	CC	TC	TC	TC	TC	Affx-93239949
6	1942476	CC	TC	TC	TC	TC	Affx-93220304
6	1816057	CC	TC	TC	TC	TC	Affx-93226234
7	14727034	CC	TC	TC	TC	TC	Affx-93234733
7	29296321	CC	TC	TC	TC	TC	Affx-93215490
9	4289273	CC	TC	TC	TC	TC	Affx-93261088
9	21146816	CC	TC	TC	TC	TC	Affx-93253035
9	21241922	CC	TC	TC	TC	TC	Affx-93226556
9	6976331	CC	TC	TC	TC	TC	Affx-93246739
11	17569036	CC	TC	TC	TC	TC	Affx-93258770
2	17441563	CC	TC	TC	TC	TC	Affx-93231698
2	19702957	CC	TC	TC	TC	TC	Affx-93238437
1	9112033	CC	TC	TC	TC	TC	Affx-93226739
6	872573	CC	TC	TC	TC	TC	Affx-93252869
9	6374976	CC	TC	TC	TC	TC	Affx-93255393
1	7389233	CC	TC	TC	TC	TC	Affx-93259450
1	8786672	CC	TC	TC	TC	TC	Affx-93217698
4	21706667	CC	TC	TC	TC	TC	Affx-93252339
9	7006693	CC	TC	TC	TC	TC	Affx-93261664
10	98424	TT	TC	TC	TC	TC	Affx-93261329
1	8756682	TT	TC	TC	TC	TC	Affx-93236898
1	9672222	TT	TC	TC	TC	TC	Affx-93240180
1	7478252	TT	TC	TC	TC	TC	Affx-93246603
1	7328724	TT	TC	TC	TC	TC	Affx-93259721
1	9012692	TT	TC	TC	TC	TC	Affx-93227128
1	7347857	TT	TC	TC	TC	TC	Affx-93244494
1	7459287	TT	TC	TC	TC	TC	Affx-93216996
1	14604247	TT	TC	TC	TC	TC	Affx-93212537
1	7389887	TT	TC	TC	TC	TC	Affx-93222445
1	9684138	TT	TC	TC	TC	TC	Affx-93234941
1	12102300	TT	TC	TC	TC	TC	Affx-93245516
1	14295971	TT	TC	TC	TC	TC	Affx-93213202
1	8691744	TT	TC	TC	TC	TC	Affx-93222595
1	9814828	TT	TC	TC	TC	TC	Affx-93245238
1	7570066	TT	TC	TC	TC	TC	Affx-93245080
1	8895232	TT	TC	TC	TC	TC	Affx-93225256
1	9666888	TT	TC	TC	TC	TC	Affx-93248182
1	10968960	TT	TC	TC	TC	TC	Affx-93212026
1	8756995	TT	TC	TC	TC	TC	Affx-93216930
1	6016401	TT	TC	TC	TC	TC	Affx-93252724
2	24277425	TT	TC	TC	TC	TC	Affx-93256123
2	23180039	TT	TC	TC	TC	TC	Affx-93251495
2	17445275	TT	TC	TC	TC	TC	Affx-93224292
2	23722799	TT	TC	TC	TC	TC	Affx-93211618
2	17491065	TT	TC	TC	TC	TC	Affx-93244421
2	9849350	TT	TC	TC	TC	TC	Affx-93240053
2	9851524	TT	TC	TC	TC	TC	Affx-93232257
2	23263447	TT	TC	TC	TC	TC	Affx-93245698
2	34320054	TT	TC	TC	TC	TC	Affx-93223759
2	20001716	TT	TC	TC	TC	TC	Affx-93244604
2	28787634	TT	TC	TC	TC	TC	Affx-93247402
2	23744876	TT	TC	TC	TC	TC	Affx-93227578
2	21339879	TT	TC	TC	TC	TC	Affx-93221543
2	5340385	TT	TC	TC	TC	TC	Affx-93240795
3	27109564	TT	TC	TC	TC	TC	Affx-93246719
3	27110322	TT	TC	TC	TC	TC	Affx-93241421
3	25472914	TT	TC	TC	TC	TC	Affx-93247879
3	29510030	TT	TC	TC	TC	TC	Affx-93242079
3	27106478	TT	TC	TC	TC	TC	Affx-93241827
4	21711934	TT	TC	TC	TC	TC	Affx-93255115
4	21405778	TT	TC	TC	TC	TC	Affx-93256584
4	21630793	TT	TC	TC	TC	TC	Affx-93253655
4	22180119	TT	TC	TC	TC	TC	Affx-93224006
5	2357089	TT	TC	TC	TC	TC	Affx-93260167
5	16213118	TT	TC	TC	TC	TC	Affx-93257551
5	24151518	TT	TC	TC	TC	TC	Affx-93245432
6	657072	TT	TC	TC	TC	TC	Affx-93251401
6	795847	TT	TC	TC	TC	TC	Affx-93231411
6	1934175	TT	TC	TC	TC	TC	Affx-93219319
6	1974738	TT	TC	TC	TC	TC	Affx-93242222
6	860744	TT	TC	TC	TC	TC	Affx-93225103
6	1946743	TT	TC	TC	TC	TC	Affx-93223561
6	1588331	TT	TC	TC	TC	TC	Affx-93212344
6	1837833	TT	TC	TC	TC	TC	Affx-93215359
6	874377	TT	TC	TC	TC	TC	Affx-93225762
6	379733	TT	TC	TC	TC	TC	Affx-93236106
8	19624642	TT	TC	TC	TC	TC	Affx-93248457
8	2932803	TT	TC	TC	TC	TC	Affx-93247770
8	23891157	TT	TC	TC	TC	TC	Affx-93243456
8	5116407	TT	TC	TC	TC	TC	Affx-93222446
9	11881963	TT	TC	TC	TC	TC	Affx-93234298
9	11899878	TT	TC	TC	TC	TC	Affx-93230799
9	20519873	TT	TC	TC	TC	TC	Affx-93238256
10	391981	TT	TC	TC	TC	TC	Affx-93217337
11	17285305	TT	TC	TC	TC	TC	Affx-93239460
1	7738957	TT	TC	TC	TC	TC	Affx-93252449
1	9078994	TT	TC	TC	TC	TC	Affx-93238447
1	10135139	TT	TC	TC	TC	TC	Affx-93245854
1	13782590	TT	TC	TC	TC	TC	Affx-93234415
1	5898258	TT	TC	TC	TC	TC	Affx-93233295
1	8915514	TT	TC	TC	TC	TC	Affx-93243553
1	8690320	TT	TC	TC	TC	TC	Affx-93228061
1	13782885	TT	TC	TC	TC	TC	Affx-93235176
2	32092237	TT	TC	TC	TC	TC	Affx-93241268
3	27105077	TT	TC	TC	TC	TC	Affx-93258649
4	32160804	TT	TC	TC	TC	TC	Affx-93227735
5	24098390	TT	TC	TC	TC	TC	Affx-93230954
5	1848311	TT	TC	TC	TC	TC	Affx-93254067
6	905567	TT	TC	TC	TC	TC	Affx-93222584
6	1582789	TT	TC	TC	TC	TC	Affx-93248171
6	1594331	TT	TC	TC	TC	TC	Affx-93249449
8	10650928	TT	TC	TC	TC	TC	Affx-93214842
8	28246033	TT	TC	TC	TC	TC	Affx-93219467
9	21235024	TT	TC	TC	TC	TC	Affx-93248163
11	17286814	TT	TC	TC	TC	TC	Affx-93242849
12	21632144	TT	TC	TC	TC	TC	Affx-93256638
12	2942953	TT	TC	TC	TC	TC	Affx-93243529
12	21591300	TT	TC	TC	TC	TC	Affx-93236280
12	21631418	TT	TC	TC	TC	TC	Affx-93260039
12	22099908	TT	TC	TC	TC	TC	Affx-93226283
12	21583124	TT	TC	TC	TC	TC	Affx-93252879
4	21701955	TT	TC	TC	TC	TC	Affx-93240553
4	14040808	TT	TC	TC	TC	TC	Affx-93241877
4	21706036	TT	TC	TC	TC	TC	Affx-93245550
1	14293635	TT	TC	TC	TC	TC	Affx-93229663
7	16958012	TT	TC	TC	TC	TC	Affx-93227462
1	13322860	TT	TC	TC	TC	TC	Affx-93222864
1	7738837	TT	TC	TC	TC	TC	Affx-93230414
1	8660801	TT	TC	TC	TC	TC	Affx-93258980
1	10130743	TT	TC	TC	TC	TC	Affx-93245495
1	8297742	TT	TC	TC	TC	TC	Affx-93245761
1	43047974	TT	TC	TC	TC	TC	Affx-93229796
1	7494401	TT	TC	TC	TC	TC	Affx-93229728
1	8659879	TT	TC	TC	TC	TC	Affx-93236890
1	9817221	TT	TC	TC	TC	TC	Affx-93225133
1	6134281	TT	TC	TC	TC	TC	Affx-93219568
1	12227109	TT	TC	TC	TC	TC	Affx-93251575
1	13783615	TT	TC	TC	TC	TC	Affx-93223003
1	42639808	TT	TC	TC	TC	TC	Affx-93234226
1	9669540	TT	TC	TC	TC	TC	Affx-93223468
1	5909470	TT	TC	TC	TC	TC	Affx-93221097
1	9816459	TT	TC	TC	TC	TC	Affx-93224688
1	8692956	TT	TC	TC	TC	TC	Affx-93231542
1	8688914	TT	TC	TC	TC	TC	Affx-93211826
1	6132223	TT	TC	TC	TC	TC	Affx-93214186
1	13782968	TT	TC	TC	TC	TC	Affx-93222955
1	7681722	TT	TC	TC	TC	TC	Affx-93247044
2	24278893	TT	TC	TC	TC	TC	Affx-93247986
2	24161595	TT	TC	TC	TC	TC	Affx-93258619
2	28760815	TT	TC	TC	TC	TC	Affx-93258203
2	22141956	TT	TC	TC	TC	TC	Affx-93246634
2	28758147	TT	TC	TC	TC	TC	Affx-93212666
3	25473350	TT	TC	TC	TC	TC	Affx-93238889
4	21900901	TT	TC	TC	TC	TC	Affx-93242102
4	16374574	TT	TC	TC	TC	TC	Affx-93259617
4	16361079	TT	TC	TC	TC	TC	Affx-93243600
6	1632190	TT	TC	TC	TC	TC	Affx-93240014
6	546752	TT	TC	TC	TC	TC	Affx-93226590
6	2995156	TT	TC	TC	TC	TC	Affx-93211700
6	421148	TT	TC	TC	TC	TC	Affx-93260856
6	648480	TT	TC	TC	TC	TC	Affx-93234841
6	852727	TT	TC	TC	TC	TC	Affx-93226796
6	1974989	TT	TC	TC	TC	TC	Affx-93238645
7	16954800	TT	TC	TC	TC	TC	Affx-93212011
7	14676207	TT	TC	TC	TC	TC	Affx-93252600
8	3662751	TT	TC	TC	TC	TC	Affx-93214541
8	3332556	TT	TC	TC	TC	TC	Affx-93234185
9	10769126	TT	TC	TC	TC	TC	Affx-93230833
9	6976290	TT	TC	TC	TC	TC	Affx-93223315
9	6974930	TT	TC	TC	TC	TC	Affx-93249086
9	21231882	TT	TC	TC	TC	TC	Affx-93250704
9	21064448	TT	TC	TC	TC	TC	Affx-93258855
1	6132384	TT	TC	TC	TC	TC	Affx-93245852
9	21239445	TT	TC	TC	TC	TC	Affx-93247651
12	3581621	TT	TC	TC	TC	TC	Affx-93221145
12	3586266	TT	TC	TC	TC	TC	Affx-93248223
6	853223	TT	TC	TC	TC	TC	Affx-93231084
1	7390398	GG	TG	TG	TG	TG	Affx-93254408
1	8756495	GG	TG	TG	TG	TG	Affx-93243273
1	9882262	GG	TG	TG	TG	TG	Affx-93212516
1	7158349	GG	TG	TG	TG	TG	Affx-93223317
1	14337975	GG	TG	TG	TG	TG	Affx-93246458
2	32040443	GG	TG	TG	TG	TG	Affx-93241530
2	23668549	GG	TG	TG	TG	TG	Affx-93255473
2	23858229	GG	TG	TG	TG	TG	Affx-93211802
3	28706579	GG	TG	TG	TG	TG	Affx-93248605
4	31799002	GG	TG	TG	TG	TG	Affx-93215542
4	22583526	GG	TG	TG	TG	TG	Affx-93214212
4	24824145	GG	TG	TG	TG	TG	Affx-93248243
4	23250409	GG	TG	TG	TG	TG	Affx-93244459
6	1936941	GG	TG	TG	TG	TG	Affx-93218393
6	1816477	GG	TG	TG	TG	TG	Affx-93212993
6	893701	GG	TG	TG	TG	TG	Affx-93219764
7	25846039	GG	TG	TG	TG	TG	Affx-93258078
9	20570809	GG	TG	TG	TG	TG	Affx-93242881
9	11917313	GG	TG	TG	TG	TG	Affx-93243876
11	17284693	GG	TG	TG	TG	TG	Affx-93248360
1	6007794	GG	TG	TG	TG	TG	Affx-93234387
1	7737587	GG	TG	TG	TG	TG	Affx-93233550
2	23669507	GG	TG	TG	TG	TG	Affx-93212591
3	26387682	GG	TG	TG	TG	TG	Affx-93221593
5	24067370	GG	TG	TG	TG	TG	Affx-93235064
12	21464003	GG	TG	TG	TG	TG	Affx-93252016
12	21460836	GG	TG	TG	TG	TG	Affx-93225181
12	19463247	GG	TG	TG	TG	TG	Affx-93221318
12	21588194	GG	TG	TG	TG	TG	Affx-93260651
1	11935854	GG	TG	TG	TG	TG	Affx-93212956
1	13701011	GG	TG	TG	TG	TG	Affx-93242373
1	7159890	GG	TG	TG	TG	TG	Affx-93236785
1	9867620	GG	TG	TG	TG	TG	Affx-93234214
1	8896658	GG	TG	TG	TG	TG	Affx-93238140
1	9079037	GG	TG	TG	TG	TG	Affx-93238247
1	9368287	GG	TG	TG	TG	TG	Affx-93240263
2	23229753	GG	TG	TG	TG	TG	Affx-93259336
2	17496037	GG	TG	TG	TG	TG	Affx-93225770
2	29478716	GG	TG	TG	TG	TG	Affx-93217129
4	21279635	GG	TG	TG	TG	TG	Affx-93255107
6	1530200	GG	TG	TG	TG	TG	Affx-93232940
6	1939801	GG	TG	TG	TG	TG	Affx-93257172
6	288417	GG	TG	TG	TG	TG	Affx-93232214
8	26760903	GG	TG	TG	TG	TG	Affx-93238354
9	21173457	GG	TG	TG	TG	TG	Affx-93231565
11	9053709	GG	TG	TG	TG	TG	Affx-93231544
1	6660543	TT	TG	TG	TG	TG	Affx-93229721
1	9864817	TT	TG	TG	TG	TG	Affx-93254688
1	4326970	TT	TG	TG	TG	TG	Affx-93221446
1	6906768	TT	TG	TG	TG	TG	Affx-93241823
1	9076513	TT	TG	TG	TG	TG	Affx-93216441
1	14295374	TT	TG	TG	TG	TG	Affx-93231308
1	9671168	TT	TG	TG	TG	TG	Affx-93217781
2	17776725	TT	TG	TG	TG	TG	Affx-93222999
2	23648889	TT	TG	TG	TG	TG	Affx-93230182
2	23652878	TT	TG	TG	TG	TG	Affx-93229146
2	22379333	TT	TG	TG	TG	TG	Affx-93248304
3	26387861	TT	TG	TG	TG	TG	Affx-93243603
4	25358985	TT	TG	TG	TG	TG	Affx-93225123
4	24852497	TT	TG	TG	TG	TG	Affx-93256453
5	24149450	TT	TG	TG	TG	TG	Affx-93228913
5	2361674	TT	TG	TG	TG	TG	Affx-93221290
6	2995404	TT	TG	TG	TG	TG	Affx-93216991
6	377564	TT	TG	TG	TG	TG	Affx-93247611
7	14754298	TT	TG	TG	TG	TG	Affx-93244398
9	21274695	TT	TG	TG	TG	TG	Affx-93236642
9	4201469	TT	TG	TG	TG	TG	Affx-93228021
9	4352754	TT	TG	TG	TG	TG	Affx-93227031
11	20974685	TT	TG	TG	TG	TG	Affx-93221230
1	4393976	TT	TG	TG	TG	TG	Affx-93258024
1	9930657	TT	TG	TG	TG	TG	Affx-93218252
6	833914	TT	TG	TG	TG	TG	Affx-93231334
6	888071	TT	TG	TG	TG	TG	Affx-93257943
9	20493640	TT	TG	TG	TG	TG	Affx-93251252
1	9815503	TT	TG	TG	TG	TG	Affx-93221616
1	43168904	TT	TG	TG	TG	TG	Affx-93217396
1	6001992	TT	TG	TG	TG	TG	Affx-93214557
1	8957626	TT	TG	TG	TG	TG	Affx-93260953
1	10120455	TT	TG	TG	TG	TG	Affx-93220362
1	7248317	TT	TG	TG	TG	TG	Affx-93244417
1	7346582	TT	TG	TG	TG	TG	Affx-93215612
1	7573033	TT	TG	TG	TG	TG	Affx-93254383
1	4968125	TT	TG	TG	TG	TG	Affx-93235607
1	8929522	TT	TG	TG	TG	TG	Affx-93219168
1	7572509	TT	TG	TG	TG	TG	Affx-93257195
1	8625673	TT	TG	TG	TG	TG	Affx-93227249
1	7674641	TT	TG	TG	TG	TG	Affx-93224859
1	4395146	TT	TG	TG	TG	TG	Affx-93258743
1	7335506	TT	TG	TG	TG	TG	Affx-93215619
2	23672218	TT	TG	TG	TG	TG	Affx-93245918
3	26630622	TT	TG	TG	TG	TG	Affx-93248225
4	23251934	TT	TG	TG	TG	TG	Affx-93230160
4	22025074	TT	TG	TG	TG	TG	Affx-93211994
5	2312210	TT	TG	TG	TG	TG	Affx-93225210
6	280600	TT	TG	TG	TG	TG	Affx-93234323
6	724826	TT	TG	TG	TG	TG	Affx-93260375
6	1817879	TT	TG	TG	TG	TG	Affx-93217802
6	727212	TT	TG	TG	TG	TG	Affx-93226544
8	1188240	TT	TG	TG	TG	TG	Affx-93218764
9	5942708	TT	TG	TG	TG	TG	Affx-93217880
12	2320586	TT	TG	TG	TG	TG	Affx-93240174
1	35040136	AG	AA	AA	AA	AA	Affx-93220416
1	7442682	AG	AA	AA	AA	AA	Affx-93219606
1	7441637	AG	AA	AA	AA	AA	Affx-93225027
1	43537935	AG	AA	AA	AA	AA	Affx-93243949
1	31945733	AG	AA	AA	AA	AA	Affx-93221907
1	33501518	AG	AA	AA	AA	AA	Affx-93212927
2	28685851	AG	AA	AA	AA	AA	Affx-93216731
3	33902953	AG	AA	AA	AA	AA	Affx-93238534
3	15055343	AG	AA	AA	AA	AA	Affx-93259194
2	12023298	AT	AA	AA	AA	AA	Affx-93214618
1	7736337	AT	AA	AA	AA	AA	Affx-93251667
2	3460063	AC	CC	CC	CC	CC	Affx-93253799
5	17202772	AC	CC	CC	CC	CC	Affx-93246012
9	9801686	AC	CC	CC	CC	CC	Affx-93248335
1	7440798	CG	CC	CC	CC	CC	Affx-93218276
3	24371274	CG	CC	CC	CC	CC	Affx-93254014
8	24256807	CG	CC	CC	CC	CC	Affx-93233442
9	4329332	CG	CC	CC	CC	CC	Affx-93257129
1	7668288	TC	CC	CC	CC	CC	Affx-93248108
5	2310812	TC	CC	CC	CC	CC	Affx-93219756
6	863371	TC	CC	CC	CC	CC	Affx-93255540
7	8871337	TC	CC	CC	CC	CC	Affx-93220415
8	26895268	TC	CC	CC	CC	CC	Affx-93244352
9	4289361	TC	CC	CC	CC	CC	Affx-93232351
11	18105003	TC	CC	CC	CC	CC	Affx-93257738
9	6509202	TC	CC	CC	CC	CC	Affx-93257135
2	18305841	TC	CC	CC	CC	CC	Affx-93234165
3	28927318	TC	CC	CC	CC	CC	Affx-93252576
3	30642830	TC	CC	CC	CC	CC	Affx-93215317
3	34613935	TC	CC	CC	CC	CC	Affx-93226287
5	1844144	TC	CC	CC	CC	CC	Affx-93245920
6	5869416	TC	CC	CC	CC	CC	Affx-93222340
6	12440711	TC	CC	CC	CC	CC	Affx-93259601
12	22014584	TC	CC	CC	CC	CC	Affx-93219053
12	8823663	TC	CC	CC	CC	CC	Affx-93224718
2	22354640	AG	GG	GG	GG	GG	Affx-93236003
3	26921183	AG	GG	GG	GG	GG	Affx-93236758
3	27409727	AG	GG	GG	GG	GG	Affx-93211724
9	6509276	AG	GG	GG	GG	GG	Affx-93258101
2	17350678	AG	GG	GG	GG	GG	Affx-93217700
3	35372710	AG	GG	GG	GG	GG	Affx-93212268
6	29059325	AG	GG	GG	GG	GG	Affx-93258394
9	10803596	AG	GG	GG	GG	GG	Affx-93227076
1	35017222	AG	GG	GG	GG	GG	Affx-93254952
9	10803774	AG	GG	GG	GG	GG	Affx-93233121
9	8775242	AG	GG	GG	GG	GG	Affx-93246785
2	20165956	CG	GG	GG	GG	GG	Affx-93250368
9	6509181	CG	GG	GG	GG	GG	Affx-93221793
2	17776960	CG	GG	GG	GG	GG	Affx-93245768
1	13566831	CG	GG	GG	GG	GG	Affx-93237876
2	19643252	CG	GG	GG	GG	GG	Affx-93244825
3	21221038	CG	GG	GG	GG	GG	Affx-93223371
5	23498993	CG	GG	GG	GG	GG	Affx-93211445
1	37355382	TG	GG	GG	GG	GG	Affx-93237701
12	19630726	AT	TT	TT	TT	TT	Affx-93255143
6	885438	AT	TT	TT	TT	TT	Affx-93250756
10	3782104	AT	TT	TT	TT	TT	Affx-93212651
5	2093270	TC	TT	TT	TT	TT	Affx-93216141
6	1872937	TC	TT	TT	TT	TT	Affx-93243527
11	22363901	TC	TT	TT	TT	TT	Affx-93231992
1	10055556	TC	TT	TT	TT	TT	Affx-93232931
7	15070369	TC	TT	TT	TT	TT	Affx-93248418
1	13783736	TC	TT	TT	TT	TT	Affx-93243023
1	8695660	TG	TT	TT	TT	TT	Affx-93237198
3	14646975	AC	CC	CC	CC	AC	Affx-93241423
8	15636072	CG	CC	CC	CC	CG	Affx-93220842
1	1503225	TC	CC	CC	CC	TC	Affx-93215463
3	9465937	AG	GG	GG	GG	AG	Affx-93234001
5	1655494	AG	GG	GG	GG	AG	Affx-93260983
7	1014481	TG	GG	GG	GG	TG	Affx-93261542
7	976972	TC	TT	TT	TT	TC	Affx-93230602
2	23669625	AG	GG	GG	AG	GG	Affx-93212810
2	17424205	AG	GG	GG	AG	GG	Affx-93219891
1	861123	AT	TT	TT	AT	TT	Affx-93214061
2	19348190	AC	AA	AA	AC	AC	Affx-93241098
7	1098025	AC	AA	AA	AC	AC	Affx-93247693
12	17619626	AC	AA	AA	AC	AC	Affx-93247222
5	19602006	AG	AA	AA	AG	AG	Affx-93260360
7	78685	AG	AA	AA	AG	AG	Affx-93256142
7	1099078	AG	AA	AA	AG	AG	Affx-93215045
11	19531045	AG	AA	AA	AG	AG	Affx-93243538
3	14917985	AG	AA	AA	AG	AG	Affx-93244867
7	1539794	AG	AA	AA	AG	AG	Affx-93220767
4	18214669	AT	AA	AA	AT	AT	Affx-93260425
4	4638780	TC	CC	CC	TC	TC	Affx-93217547
7	77959	AG	GG	GG	AG	AG	Affx-93252192
7	28166766	AG	GG	GG	AG	AG	Affx-93232911
11	19493244	CG	GG	GG	CG	CG	Affx-93237678
11	3032685	TG	GG	GG	TG	TG	Affx-93227921
7	28895125	AT	TT	TT	AT	AT	Affx-93219840
2	17926009	TC	TT	TT	TC	TC	Affx-93230488
3	12473518	TC	TT	TT	TC	TC	Affx-93242401
3	12475861	TC	TT	TT	TC	TC	Affx-93237746
3	35679507	TC	TT	TT	TC	TC	Affx-93237301
4	5108155	TC	TT	TT	TC	TC	Affx-93214446
11	20552247	TG	TT	TT	TG	TG	Affx-93233920
6	1583632	AT	TT	AT	TT	TT	Affx-93217715
10	1148615	AT	TT	AT	TT	TT	Affx-93261505
11	22451714	CG	CC	CG	CC	CC	Affx-93254500
9	7277736	TC	TT	TC	TT	TT	Affx-93243001
8	5429713	AG	AA	AG	AG	AA	Affx-93241550
4	20403234	CG	CC	CG	CG	CC	Affx-93227667
1	2078258	AC	AA	AC	AC	AC	Affx-93239755
2	21114651	AC	AA	AC	AC	AC	Affx-93247000
3	33050712	AC	AA	AC	AC	AC	Affx-93256264
4	31927114	AC	AA	AC	AC	AC	Affx-93220654
3	34849716	AC	CC	AC	AC	AC	Affx-93244678
4	29219592	AC	CC	AC	AC	AC	Affx-93243801
4	31766260	AC	CC	AC	AC	AC	Affx-93222547
4	31829435	AC	CC	AC	AC	AC	Affx-93249781
7	28221364	AC	CC	AC	AC	AC	Affx-93255330
4	33655691	AC	CC	AC	AC	AC	Affx-93222759
4	30481301	AC	CC	AC	AC	AC	Affx-93222048
4	28934670	AC	CC	AC	AC	AC	Affx-93258416
2	221466	AG	AA	AG	AG	AG	Affx-93213583
2	1396613	AG	AA	AG	AG	AG	Affx-93245415
3	32629097	AG	AA	AG	AG	AG	Affx-93229190
4	28316271	AG	AA	AG	AG	AG	Affx-93224341
4	29861099	AG	AA	AG	AG	AG	Affx-93247217
4	29289474	AG	AA	AG	AG	AG	Affx-93240706
4	29220878	AG	AA	AG	AG	AG	Affx-93248944
4	29788357	AG	AA	AG	AG	AG	Affx-93256282
4	28872166	AG	AA	AG	AG	AG	Affx-93246072
4	31928467	AG	AA	AG	AG	AG	Affx-93254069
4	30250676	AG	AA	AG	AG	AG	Affx-93254995
4	28166099	AG	AA	AG	AG	AG	Affx-93233871
5	5407446	AG	AA	AG	AG	AG	Affx-93254137
6	9290143	AG	AA	AG	AG	AG	Affx-93223159
7	27035860	AG	AA	AG	AG	AG	Affx-93258414
7	27963551	AG	AA	AG	AG	AG	Affx-93230750
12	25629560	AG	AA	AG	AG	AG	Affx-93241142
1	2069097	AG	AA	AG	AG	AG	Affx-93258264
2	1347796	AG	AA	AG	AG	AG	Affx-93211344
2	1128918	AG	AA	AG	AG	AG	Affx-93250465
2	24745064	AG	GG	AG	AG	AG	Affx-93232626
2	5056335	AG	GG	AG	AG	AG	Affx-93237168
2	1163251	AG	GG	AG	AG	AG	Affx-93242984
3	32629685	AG	GG	AG	AG	AG	Affx-93252841
6	8974222	AG	GG	AG	AG	AG	Affx-93256870
11	23415875	AG	GG	AG	AG	AG	Affx-93254519
4	30468708	AG	GG	AG	AG	AG	Affx-93249175
4	26743794	AG	GG	AG	AG	AG	Affx-93218934
4	28426046	AG	GG	AG	AG	AG	Affx-93238823
4	30670721	AG	GG	AG	AG	AG	Affx-93220055
5	16892754	AG	GG	AG	AG	AG	Affx-93254240
8	4382672	AG	GG	AG	AG	AG	Affx-93221750
4	28934115	AG	GG	AG	AG	AG	Affx-93216694
1	2251614	AT	AA	AT	AT	AT	Affx-93230959
3	29888741	AT	AA	AT	AT	AT	Affx-93256079
4	30462240	AT	AA	AT	AT	AT	Affx-93252967
4	29579962	AT	AA	AT	AT	AT	Affx-93233769
4	29916160	AT	AA	AT	AT	AT	Affx-93215070
4	32156481	AT	AA	AT	AT	AT	Affx-93229960
6	9271173	AT	AA	AT	AT	AT	Affx-93259983
3	29544450	AT	TT	AT	AT	AT	Affx-93232921
6	9289811	AT	TT	AT	AT	AT	Affx-93237388
4	31928332	AT	TT	AT	AT	AT	Affx-93232481
4	29953378	CG	CC	CG	CG	CG	Affx-93226367
4	32185186	CG	GG	CG	CG	CG	Affx-93235659
2	1469613	CG	GG	CG	CG	CG	Affx-93220524
2	10871932	TC	CC	TC	TC	TC	Affx-93253539
2	1128944	TC	CC	TC	TC	TC	Affx-93213555
4	28900553	TC	CC	TC	TC	TC	Affx-93246903
4	30635865	TC	CC	TC	TC	TC	Affx-93248585
1	3395508	TC	CC	TC	TC	TC	Affx-93224933
4	30464678	TC	CC	TC	TC	TC	Affx-93222516
1	3395850	TC	CC	TC	TC	TC	Affx-93232052
4	29093601	TC	CC	TC	TC	TC	Affx-93242518
4	30467315	TC	CC	TC	TC	TC	Affx-93230209
8	27144619	TC	CC	TC	TC	TC	Affx-93212580
11	3992688	TC	CC	TC	TC	TC	Affx-93222281
4	29295015	TC	TT	TC	TC	TC	Affx-93251250
4	30354050	TC	TT	TC	TC	TC	Affx-93219925
6	9270707	TC	TT	TC	TC	TC	Affx-93226738
3	33037757	TC	TT	TC	TC	TC	Affx-93231838
1	2099293	TC	TT	TC	TC	TC	Affx-93229780
2	1091271	TC	TT	TC	TC	TC	Affx-93245424
3	33460665	TC	TT	TC	TC	TC	Affx-93258105
4	29720814	TC	TT	TC	TC	TC	Affx-93237206
4	29669517	TC	TT	TC	TC	TC	Affx-93242141
4	28536631	TC	TT	TC	TC	TC	Affx-93240465
5	4817782	TC	TT	TC	TC	TC	Affx-93234332
5	4841646	TC	TT	TC	TC	TC	Affx-93254460
5	20466278	TC	TT	TC	TC	TC	Affx-93255638
4	26455574	TC	TT	TC	TC	TC	Affx-93214360
3	32617566	TG	GG	TG	TG	TG	Affx-93227919
4	31788260	TG	GG	TG	TG	TG	Affx-93212798
4	31927494	TG	GG	TG	TG	TG	Affx-93257357
5	3135514	TG	GG	TG	TG	TG	Affx-93255913
8	28009702	TG	TT	TG	TG	TG	Affx-93247192
2	824457	TG	TT	TG	TG	TG	Affx-93234962
4	29072503	TG	TT	TG	TG	TG	Affx-93234446
4	29593397	TG	TT	TG	TG	TG	Affx-93224415
1	12904398	AG	AG	AA	AA	AA	Affx-93256127
1	346179	AG	AG	AA	AA	AA	Affx-93252341
3	9118359	AT	AT	AA	AA	AA	Affx-93254567
2	24283050	AT	AT	AA	AA	AA	Affx-93259795
6	17076971	AC	AC	CC	CC	CC	Affx-93248644
6	13180716	TC	TC	CC	CC	CC	Affx-93254835
4	22647126	CG	CG	GG	GG	GG	Affx-93217486
6	19823986	AT	AT	TT	TT	TT	Affx-93217134
6	6443286	AG	AG	GG	GG	AG	Affx-93225428
2	35628700	TG	TG	GG	GG	TG	Affx-93250420
3	9248853	AT	AT	AA	AT	AA	Affx-93261550
5	23838549	TC	TC	CC	TC	CC	Affx-93250477
8	5564743	TC	TC	CC	TC	CC	Affx-93228005
8	8971316	TC	TC	CC	TC	TT	Affx-93219400
2	24282963	TG	TG	TT	TG	TT	Affx-93214551
7	2079635	AC	AC	AA	AC	AC	Affx-93218874
4	905301	AC	AC	AA	AC	AC	Affx-93235010
4	4639373	AC	AC	AA	AC	AC	Affx-93242802
2	183751	AG	AG	AA	AG	AG	Affx-93213327
6	24917274	AC	AC	CC	AC	AC	Affx-93253836
11	18667864	AC	AC	CC	AC	AC	Affx-93212079
7	4961536	TC	TC	CC	TC	TC	Affx-93249578
7	2007195	TC	TC	CC	TC	TC	Affx-93228126
2	26699583	TC	TC	CC	TC	TC	Affx-93251836
5	7996751	TC	TC	CC	TC	TC	Affx-93235475
7	1533313	TC	TC	CC	TC	TC	Affx-93231532
8	25713076	AG	AG	GG	AG	AG	Affx-93239667
5	2918198	AG	AG	GG	AG	AG	Affx-93237239
11	23053025	AG	AG	GG	AG	AG	Affx-93251568
7	1842688	AT	AT	TT	AT	AT	Affx-93230839
9	8711424	AT	AT	TT	AT	AT	Affx-93248149
11	3031960	AT	AT	TT	AT	AT	Affx-93231610
7	332746	AT	AT	TT	AT	AT	Affx-93237077
12	8242702	TC	TC	TT	TC	TC	Affx-93235778
3	11093093	TG	TG	TT	TG	TG	Affx-93239852
2	5065814	TG	TG	TT	TG	TG	Affx-93257734
11	18927887	AC	AC	AC	CC	CC	Affx-93259306
6	8244372	AG	AG	AG	AA	AA	Affx-93223213
6	13302045	AG	AG	AG	AA	AA	Affx-93257286
7	21132008	AG	AG	AG	AA	AA	Affx-93256014
12	21633799	AG	AG	AG	AA	AA	Affx-93225443
6	8322076	AG	AG	AG	AA	AA	Affx-93225190
7	21132293	AG	AG	AG	AA	AA	Affx-93232707
6	9271125	AG	AG	AG	GG	GG	Affx-93250624
6	9267434	AG	AG	AG	GG	GG	Affx-93223041
6	16419917	AG	AG	AG	GG	GG	Affx-93240861
6	9270762	AG	AG	AG	GG	GG	Affx-93240874
6	8978979	AG	AG	AG	GG	GG	Affx-93217442
6	17487087	AG	AG	AG	GG	GG	Affx-93234922
6	3083695	AT	AT	AT	AA	AA	Affx-93227649
12	18852494	AT	AT	AT	AA	AA	Affx-93250564
6	19667066	AT	AT	AT	AA	AA	Affx-93224349
11	18628817	CG	CG	CG	CC	CC	Affx-93225803
6	6792276	CG	CG	CG	GG	GG	Affx-93228678
6	8313381	TC	TC	TC	CC	CC	Affx-93236759
6	9267646	TC	TC	TC	CC	CC	Affx-93240187
12	22100484	TC	TC	TC	CC	CC	Affx-93255278
1	13758868	TC	TC	TC	CC	CC	Affx-93230224
6	8977968	TC	TC	TC	TT	TT	Affx-93220464
11	19027932	TC	TC	TC	TT	TT	Affx-93233836
6	17076913	TC	TC	TC	TT	TT	Affx-93222841
2	29267837	TG	TG	TG	GG	GG	Affx-93239958
6	8242347	TG	TG	TG	GG	GG	Affx-93237980
11	18924907	TG	TG	TG	TT	TT	Affx-93245394
6	21654670	TG	TG	TG	TT	TT	Affx-93231207
11	18929584	TG	TG	TG	TT	TT	Affx-93242052
6	5678839	AG	AG	AG	AA	AG	Affx-93257066
6	7985459	AG	AG	AG	GG	AG	Affx-93244409
6	8307696	AG	AG	AG	GG	AG	Affx-93217759
12	15774778	AG	AG	AG	GG	AG	Affx-93253003
6	3083259	AG	AG	AG	GG	AG	Affx-93223431
6	9289076	AT	AT	AT	AA	AT	Affx-93248876
6	19522185	AT	AT	AT	AA	AT	Affx-93223697
6	10183311	CG	CG	CG	CC	CG	Affx-93254625
3	18276533	CG	CG	CG	CC	CG	Affx-93246464
1	335140	TC	TC	TC	CC	TC	Affx-93245697
6	3080741	TC	TC	TC	CC	TC	Affx-93256077
6	6443886	TC	TC	TC	CC	TC	Affx-93236542
7	22781523	TC	TC	TC	CC	TC	Affx-93253405
6	17316504	TG	TG	TG	TT	TG	Affx-93261061
7	23088979	TG	TG	TG	TT	TG	Affx-93252074
8	1718173	AC	AC	AC	AC	AA	Affx-93216373
11	18573890	AC	AC	AC	AC	AA	Affx-93243839
6	8131102	AC	AC	AC	AC	CC	Affx-93237086
11	27147889	AC	AC	AC	AC	CC	Affx-93235940
6	23068999	AG	AG	AG	AG	AA	Affx-93258552
6	8975472	AG	AG	AG	AG	AA	Affx-93228855
6	7458740	AG	AG	AG	AG	AA	Affx-93232181
5	20858066	AG	AG	AG	AG	AA	Affx-93212299
1	19380948	AG	AG	AG	AG	GG	Affx-93213478
6	21954922	AG	AG	AG	AG	GG	Affx-93235100
8	20058390	AG	AG	AG	AG	GG	Affx-93260244
1	13783038	AG	AG	AG	AG	GG	Affx-93222027
2	25981869	AG	AG	AG	AG	GG	Affx-93227933
9	15597453	AT	AT	AT	AT	AA	Affx-93224464
11	18680412	CG	CG	CG	CG	CC	Affx-93252778
6	8315772	CG	CG	CG	CG	GG	Affx-93224056
6	9269190	TC	TC	TC	TC	CC	Affx-93253734
6	8132515	TC	TC	TC	TC	CC	Affx-93249774
11	9168860	TC	TC	TC	TC	CC	Affx-93226263
3	33875658	TC	TC	TC	TC	TT	Affx-93230674
10	5549136	AC	AC	AC	AC	AC	Affx-93261619
10	2284176	AC	AC	AC	AC	AC	Affx-93261480
6	6725533	AC	AC	AC	AC	AC	Affx-93211871
1	2051081	AC	AC	AC	AC	AC	Affx-93223925
1	2050943	AC	AC	AC	AC	AC	Affx-93253879
1	2917841	AC	AC	AC	AC	AC	Affx-93243957
1	37370988	AC	AC	AC	AC	AC	Affx-93256483
1	35271689	AC	AC	AC	AC	AC	Affx-93256410
1	42512339	AC	AC	AC	AC	AC	Affx-93221924
1	43166827	AC	AC	AC	AC	AC	Affx-93218313
1	3362820	AC	AC	AC	AC	AC	Affx-93240433
1	3395374	AC	AC	AC	AC	AC	Affx-93238165
1	41394973	AC	AC	AC	AC	AC	Affx-93234914
1	1043501	AC	AC	AC	AC	AC	Affx-93223629
1	42594551	AC	AC	AC	AC	AC	Affx-93232122
1	3338168	AC	AC	AC	AC	AC	Affx-93236619
2	29848210	AC	AC	AC	AC	AC	Affx-93213079
2	3360580	AC	AC	AC	AC	AC	Affx-93211663
2	24744100	AC	AC	AC	AC	AC	Affx-93223245
2	21010622	AC	AC	AC	AC	AC	Affx-93248752
2	35836557	AC	AC	AC	AC	AC	Affx-93244096
2	3232104	AC	AC	AC	AC	AC	Affx-93248825
2	19788485	AC	AC	AC	AC	AC	Affx-93239906
2	1598729	AC	AC	AC	AC	AC	Affx-93234559
2	7322673	AC	AC	AC	AC	AC	Affx-93224692
2	1155288	AC	AC	AC	AC	AC	Affx-93245122
2	872401	AC	AC	AC	AC	AC	Affx-93260871
2	1047745	AC	AC	AC	AC	AC	Affx-93258507
2	1127182	AC	AC	AC	AC	AC	Affx-93227054
2	18346710	AC	AC	AC	AC	AC	Affx-93228672
2	1076532	AC	AC	AC	AC	AC	Affx-93255052
2	1194786	AC	AC	AC	AC	AC	Affx-93257441
2	208185	AC	AC	AC	AC	AC	Affx-93260695
2	29976246	AC	AC	AC	AC	AC	Affx-93215436
2	20921234	AC	AC	AC	AC	AC	Affx-93231817
2	1394037	AC	AC	AC	AC	AC	Affx-93254825
2	34026438	AC	AC	AC	AC	AC	Affx-93211599
2	10008552	AC	AC	AC	AC	AC	Affx-93247875
3	27652843	AC	AC	AC	AC	AC	Affx-93222142
3	10269987	AC	AC	AC	AC	AC	Affx-93225216
3	26921118	AC	AC	AC	AC	AC	Affx-93220104
3	12240939	AC	AC	AC	AC	AC	Affx-93233083
3	34764902	AC	AC	AC	AC	AC	Affx-93230266
3	6262414	AC	AC	AC	AC	AC	Affx-93218495
3	775301	AC	AC	AC	AC	AC	Affx-93234823
3	10895494	AC	AC	AC	AC	AC	Affx-93227125
3	6266201	AC	AC	AC	AC	AC	Affx-93231836
3	20525764	AC	AC	AC	AC	AC	Affx-93247675
3	9713466	AC	AC	AC	AC	AC	Affx-93235065
3	13911219	AC	AC	AC	AC	AC	Affx-93227069
3	6336715	AC	AC	AC	AC	AC	Affx-93232157
3	15379557	AC	AC	AC	AC	AC	Affx-93231968
3	28806610	AC	AC	AC	AC	AC	Affx-93229043
3	29511190	AC	AC	AC	AC	AC	Affx-93260737
3	14739096	AC	AC	AC	AC	AC	Affx-93214635
3	14578143	AC	AC	AC	AC	AC	Affx-93228051
3	18724366	AC	AC	AC	AC	AC	Affx-93216482
3	33008992	AC	AC	AC	AC	AC	Affx-93242333
3	33369106	AC	AC	AC	AC	AC	Affx-93249474
3	13199366	AC	AC	AC	AC	AC	Affx-93221365
3	34611631	AC	AC	AC	AC	AC	Affx-93255702
3	10350021	AC	AC	AC	AC	AC	Affx-93241559
3	6340207	AC	AC	AC	AC	AC	Affx-93238121
3	33789560	AC	AC	AC	AC	AC	Affx-93245820
3	14135992	AC	AC	AC	AC	AC	Affx-93242097
3	11095427	AC	AC	AC	AC	AC	Affx-93235616
3	12477546	AC	AC	AC	AC	AC	Affx-93250342
3	35460792	AC	AC	AC	AC	AC	Affx-93239658
3	12130482	AC	AC	AC	AC	AC	Affx-93252700
3	29424312	AC	AC	AC	AC	AC	Affx-93220060
4	26859199	AC	AC	AC	AC	AC	Affx-93238605
4	23241895	AC	AC	AC	AC	AC	Affx-93233900
4	381695	AC	AC	AC	AC	AC	Affx-93215719
4	31818592	AC	AC	AC	AC	AC	Affx-93226408
4	19047395	AC	AC	AC	AC	AC	Affx-93236012
4	14108299	AC	AC	AC	AC	AC	Affx-93236336
4	30407064	AC	AC	AC	AC	AC	Affx-93252249
4	29805362	AC	AC	AC	AC	AC	Affx-93258726
4	23918391	AC	AC	AC	AC	AC	Affx-93247149
4	4445122	AC	AC	AC	AC	AC	Affx-93226903
4	27066445	AC	AC	AC	AC	AC	Affx-93234592
4	30587002	AC	AC	AC	AC	AC	Affx-93247347
4	13798768	AC	AC	AC	AC	AC	Affx-93227782
5	17095591	AC	AC	AC	AC	AC	Affx-93243822
5	21435368	AC	AC	AC	AC	AC	Affx-93225409
5	28660739	AC	AC	AC	AC	AC	Affx-93237791
5	29409897	AC	AC	AC	AC	AC	Affx-93214904
5	20468069	AC	AC	AC	AC	AC	Affx-93225634
5	4837569	AC	AC	AC	AC	AC	Affx-93249094
5	3135472	AC	AC	AC	AC	AC	Affx-93218683
5	14279863	AC	AC	AC	AC	AC	Affx-93248903
5	16849620	AC	AC	AC	AC	AC	Affx-93223560
5	26908163	AC	AC	AC	AC	AC	Affx-93219134
5	6665260	AC	AC	AC	AC	AC	Affx-93248869
5	11302204	AC	AC	AC	AC	AC	Affx-93212184
5	3312245	AC	AC	AC	AC	AC	Affx-93220541
5	16940252	AC	AC	AC	AC	AC	Affx-93244358
5	17166894	AC	AC	AC	AC	AC	Affx-93225608
5	1447502	AC	AC	AC	AC	AC	Affx-93252468
5	28692662	AC	AC	AC	AC	AC	Affx-93223655
5	198159	AC	AC	AC	AC	AC	Affx-93241723
5	29537486	AC	AC	AC	AC	AC	Affx-93251030
5	4840862	AC	AC	AC	AC	AC	Affx-93227855
6	22616434	AC	AC	AC	AC	AC	Affx-93231254
6	6100991	AC	AC	AC	AC	AC	Affx-93238797
6	27274619	AC	AC	AC	AC	AC	Affx-93229167
6	11072404	AC	AC	AC	AC	AC	Affx-93219715
6	3084733	AC	AC	AC	AC	AC	Affx-93253250
6	21433894	AC	AC	AC	AC	AC	Affx-93227652
6	17490714	AC	AC	AC	AC	AC	Affx-93234636
6	9273624	AC	AC	AC	AC	AC	Affx-93259609
6	11075045	AC	AC	AC	AC	AC	Affx-93234460
6	21434158	AC	AC	AC	AC	AC	Affx-93226743
6	6929711	AC	AC	AC	AC	AC	Affx-93238729
6	8979557	AC	AC	AC	AC	AC	Affx-93255634
6	24293151	AC	AC	AC	AC	AC	Affx-93217120
6	21481224	AC	AC	AC	AC	AC	Affx-93222080
6	30825116	AC	AC	AC	AC	AC	Affx-93250376
6	17559311	AC	AC	AC	AC	AC	Affx-93251111
6	3082892	AC	AC	AC	AC	AC	Affx-93249900
6	16058980	AC	AC	AC	AC	AC	Affx-93259910
6	21954327	AC	AC	AC	AC	AC	Affx-93237910
7	27488765	AC	AC	AC	AC	AC	Affx-93229931
7	23146728	AC	AC	AC	AC	AC	Affx-93251391
7	27906298	AC	AC	AC	AC	AC	Affx-93214281
7	28534737	AC	AC	AC	AC	AC	Affx-93255022
7	1533844	AC	AC	AC	AC	AC	Affx-93224651
7	2193165	AC	AC	AC	AC	AC	Affx-93239212
7	3429401	AC	AC	AC	AC	AC	Affx-93221421
8	9105355	AC	AC	AC	AC	AC	Affx-93239096
8	25553486	AC	AC	AC	AC	AC	Affx-93220663
8	23719461	AC	AC	AC	AC	AC	Affx-93235318
8	23989961	AC	AC	AC	AC	AC	Affx-93245282
8	27365210	AC	AC	AC	AC	AC	Affx-93224929
8	9124625	AC	AC	AC	AC	AC	Affx-93257525
8	5416824	AC	AC	AC	AC	AC	Affx-93242500
8	353523	AC	AC	AC	AC	AC	Affx-93224640
8	2979107	AC	AC	AC	AC	AC	Affx-93252708
8	26838388	AC	AC	AC	AC	AC	Affx-93225378
8	9120778	AC	AC	AC	AC	AC	Affx-93230060
9	12195240	AC	AC	AC	AC	AC	Affx-93242031
9	8039341	AC	AC	AC	AC	AC	Affx-93255563
9	14536001	AC	AC	AC	AC	AC	Affx-93216787
9	19224971	AC	AC	AC	AC	AC	Affx-93223848
9	19211654	AC	AC	AC	AC	AC	Affx-93230822
10	18524546	AC	AC	AC	AC	AC	Affx-93248159
10	18107171	AC	AC	AC	AC	AC	Affx-93238920
10	4430901	AC	AC	AC	AC	AC	Affx-93214767
10	20036889	AC	AC	AC	AC	AC	Affx-93247855
11	19510152	AC	AC	AC	AC	AC	Affx-93229016
11	22058602	AC	AC	AC	AC	AC	Affx-93224527
11	19532268	AC	AC	AC	AC	AC	Affx-93224744
11	27146294	AC	AC	AC	AC	AC	Affx-93260054
11	2861516	AC	AC	AC	AC	AC	Affx-93252036
11	16878779	AC	AC	AC	AC	AC	Affx-93211927
11	22633851	AC	AC	AC	AC	AC	Affx-93223818
11	5464588	AC	AC	AC	AC	AC	Affx-93224530
11	10996350	AC	AC	AC	AC	AC	Affx-93231954
11	23054050	AC	AC	AC	AC	AC	Affx-93246004
11	22265292	AC	AC	AC	AC	AC	Affx-93241825
12	13913023	AC	AC	AC	AC	AC	Affx-93238777
1	15671551	AC	AC	AC	AC	AC	Affx-93248828
1	2250247	AC	AC	AC	AC	AC	Affx-93251245
1	35002949	AC	AC	AC	AC	AC	Affx-93235673
1	2861423	AC	AC	AC	AC	AC	Affx-93219639
1	42753838	AC	AC	AC	AC	AC	Affx-93213321
2	1437479	AC	AC	AC	AC	AC	Affx-93227728
2	21053598	AC	AC	AC	AC	AC	Affx-93245602
2	35831385	AC	AC	AC	AC	AC	Affx-93250458
2	35210912	AC	AC	AC	AC	AC	Affx-93228107
2	27152656	AC	AC	AC	AC	AC	Affx-93216692
2	1160657	AC	AC	AC	AC	AC	Affx-93244210
2	3230898	AC	AC	AC	AC	AC	Affx-93248464
3	28808733	AC	AC	AC	AC	AC	Affx-93222020
3	14744234	AC	AC	AC	AC	AC	Affx-93217748
3	775940	AC	AC	AC	AC	AC	Affx-93259741
3	27718080	AC	AC	AC	AC	AC	Affx-93257330
3	9577678	AC	AC	AC	AC	AC	Affx-93230507
3	35782262	AC	AC	AC	AC	AC	Affx-93222105
3	27658499	AC	AC	AC	AC	AC	Affx-93219143
3	12245093	AC	AC	AC	AC	AC	Affx-93251201
3	35461580	AC	AC	AC	AC	AC	Affx-93222200
4	16464830	AC	AC	AC	AC	AC	Affx-93212611
4	32381936	AC	AC	AC	AC	AC	Affx-93213703
4	6077233	AC	AC	AC	AC	AC	Affx-93237601
4	29893656	AC	AC	AC	AC	AC	Affx-93234002
4	608683	AC	AC	AC	AC	AC	Affx-93230756
4	26291382	AC	AC	AC	AC	AC	Affx-93241476
4	18216357	AC	AC	AC	AC	AC	Affx-93228623
5	16894384	AC	AC	AC	AC	AC	Affx-93251312
5	28305661	AC	AC	AC	AC	AC	Affx-93212071
5	28019445	AC	AC	AC	AC	AC	Affx-93219017
5	4842219	AC	AC	AC	AC	AC	Affx-93259713
6	3431498	AC	AC	AC	AC	AC	Affx-93237058
6	19661165	AC	AC	AC	AC	AC	Affx-93218911
6	21566185	AC	AC	AC	AC	AC	Affx-93219785
6	9269447	AC	AC	AC	AC	AC	Affx-93259931
6	7921962	AC	AC	AC	AC	AC	Affx-93222977
6	21478905	AC	AC	AC	AC	AC	Affx-93224001
6	8062553	AC	AC	AC	AC	AC	Affx-93212466
6	14507941	AC	AC	AC	AC	AC	Affx-93223841
7	21597028	AC	AC	AC	AC	AC	Affx-93236827
7	24721327	AC	AC	AC	AC	AC	Affx-93244069
7	22167818	AC	AC	AC	AC	AC	Affx-93245071
7	24132206	AC	AC	AC	AC	AC	Affx-93247636
7	27901612	AC	AC	AC	AC	AC	Affx-93224858
8	27107768	AC	AC	AC	AC	AC	Affx-93246017
8	27681172	AC	AC	AC	AC	AC	Affx-93254912
9	14384044	AC	AC	AC	AC	AC	Affx-93241301
9	22783052	AC	AC	AC	AC	AC	Affx-93236164
9	19267198	AC	AC	AC	AC	AC	Affx-93250707
10	18837606	AC	AC	AC	AC	AC	Affx-93212395
10	3824068	AC	AC	AC	AC	AC	Affx-93260787
10	5403660	AC	AC	AC	AC	AC	Affx-93257497
10	3779491	AC	AC	AC	AC	AC	Affx-93231747
11	19074090	AC	AC	AC	AC	AC	Affx-93259848
11	2785633	AC	AC	AC	AC	AC	Affx-93239933
12	8911803	AC	AC	AC	AC	AC	Affx-93231567
12	4215994	AC	AC	AC	AC	AC	Affx-93231185
12	8907559	AC	AC	AC	AC	AC	Affx-93260422
12	24188211	AC	AC	AC	AC	AC	Affx-93260402
12	4216637	AC	AC	AC	AC	AC	Affx-93219778
12	2197528	AC	AC	AC	AC	AC	Affx-93261106
12	6819291	AC	AC	AC	AC	AC	Affx-93239269
12	8827125	AC	AC	AC	AC	AC	Affx-93252539
12	7331363	AC	AC	AC	AC	AC	Affx-93239553
12	5686400	AC	AC	AC	AC	AC	Affx-93229534
12	7921577	AC	AC	AC	AC	AC	Affx-93229129
4	27891176	AC	AC	AC	AC	AC	Affx-93213692
4	30855478	AC	AC	AC	AC	AC	Affx-93219923
4	28009337	AC	AC	AC	AC	AC	Affx-93250027
5	26095366	AC	AC	AC	AC	AC	Affx-93220549
10	19045237	AC	AC	AC	AC	AC	Affx-93229393
12	10609167	AC	AC	AC	AC	AC	Affx-93224328
3	11986221	AC	AC	AC	AC	AC	Affx-93240120
4	30760737	AC	AC	AC	AC	AC	Affx-93249999
6	30776869	AC	AC	AC	AC	AC	Affx-93259737
7	1538219	AC	AC	AC	AC	AC	Affx-93219513
1	43572054	AC	AC	AC	AC	AC	Affx-93222930
1	28752917	AC	AC	AC	AC	AC	Affx-93260776
1	35007366	AC	AC	AC	AC	AC	Affx-93224435
1	39354527	AC	AC	AC	AC	AC	Affx-93236119
1	42951537	AC	AC	AC	AC	AC	Affx-93213131
1	43197419	AC	AC	AC	AC	AC	Affx-93251890
1	601718	AC	AC	AC	AC	AC	Affx-93214752
1	926968	AC	AC	AC	AC	AC	Affx-93222456
1	39323872	AC	AC	AC	AC	AC	Affx-93241974
1	33385086	AC	AC	AC	AC	AC	Affx-93229597
1	206998	AC	AC	AC	AC	AC	Affx-93219992
1	43067516	AC	AC	AC	AC	AC	Affx-93228758
1	35009613	AC	AC	AC	AC	AC	Affx-93250868
1	3395958	AC	AC	AC	AC	AC	Affx-93222175
2	10087394	AC	AC	AC	AC	AC	Affx-93218610
2	24282952	AC	AC	AC	AC	AC	Affx-93215101
2	511860	AC	AC	AC	AC	AC	Affx-93230775
2	17925123	AC	AC	AC	AC	AC	Affx-93254850
2	24746370	AC	AC	AC	AC	AC	Affx-93260132
2	10746215	AC	AC	AC	AC	AC	Affx-93230569
2	26570199	AC	AC	AC	AC	AC	Affx-93251091
2	12420699	AC	AC	AC	AC	AC	Affx-93219999
2	25506659	AC	AC	AC	AC	AC	Affx-93244869
2	3230773	AC	AC	AC	AC	AC	Affx-93212155
2	1215357	AC	AC	AC	AC	AC	Affx-93215424
2	184503	AC	AC	AC	AC	AC	Affx-93239901
2	8198855	AC	AC	AC	AC	AC	Affx-93251392
2	1226089	AC	AC	AC	AC	AC	Affx-93222491
2	27413660	AC	AC	AC	AC	AC	Affx-93253940
2	1350229	AC	AC	AC	AC	AC	Affx-93254698
2	1108356	AC	AC	AC	AC	AC	Affx-93236284
2	7318328	AC	AC	AC	AC	AC	Affx-93247368
3	21134356	AC	AC	AC	AC	AC	Affx-93248386
3	33371958	AC	AC	AC	AC	AC	Affx-93260340
3	832147	AC	AC	AC	AC	AC	Affx-93223873
3	615504	AC	AC	AC	AC	AC	Affx-93215915
3	29789043	AC	AC	AC	AC	AC	Affx-93239089
3	858425	AC	AC	AC	AC	AC	Affx-93236440
3	773734	AC	AC	AC	AC	AC	Affx-93224579
3	30476708	AC	AC	AC	AC	AC	Affx-93228952
3	35328507	AC	AC	AC	AC	AC	Affx-93239346
3	7565920	AC	AC	AC	AC	AC	Affx-93249990
3	10536313	AC	AC	AC	AC	AC	Affx-93216911
3	9587410	AC	AC	AC	AC	AC	Affx-93243013
3	1118904	AC	AC	AC	AC	AC	Affx-93233246
4	29577803	AC	AC	AC	AC	AC	Affx-93245767
4	1779434	AC	AC	AC	AC	AC	Affx-93255658
4	18584747	AC	AC	AC	AC	AC	Affx-93249513
4	4284493	AC	AC	AC	AC	AC	Affx-93249070
4	1038738	AC	AC	AC	AC	AC	Affx-93212672
4	17950641	AC	AC	AC	AC	AC	Affx-93253179
4	16519549	AC	AC	AC	AC	AC	Affx-93232942
4	8102696	AC	AC	AC	AC	AC	Affx-93241971
4	32382026	AC	AC	AC	AC	AC	Affx-93216091
[truncated: 3,823 more rows]
