# Supplementary material for: Mapping QTLs for Salt Tolerance in Rice (Oryza sativa L.) by Bulked Segregant Analysis of Recombinant Inbred Lines Using 50K SNP Chip
Source: PLoS One. 2016 Apr 14;11(4):e0153610. doi: 10.1371/journal.pone.0153610 (PMC4831760; doi:10.1371/journal.pone.0153610)
Supplement: S4 Table — Green and red shaded homogeneous SNPs represent QTL regions with contribution of tolerant allele from the tolerant and sensitive parent, respectively, where as plain text with heterogeneous SNPs shows lack of association with the trait. (XLSX) [file pone.0153610.s006.xlsx]

## Sheet: S4
Table S4. Analysis of 6,068 polymorphic SNPs in CSR11/MI48 RILs in P1, P2, BT and BS. White color, heterogeneous SNPs in the pools; Red color, contribution of allele for salt tolerance from sensitive parent MI48; Green color, contribution of allele for salt tolerance by tolerant parent CSR11; BT, Bulked tolerent; BS, Bulked sensitive.
Chromosome	Position (bp)	Probe Set ID	CSR11	MI48	BT	BS	SNP Id.					Colour coding
1	70994	AX-95918887	CC	TT	TC	TC	CSCWR_Os01g01150__70994					P1	P2	BT30	BS30	CSR11/MI48
1	73755	AX-95942057	GG	TT	TG	TG	CSCWR_Os01g01150__73755					AA	BB	AB	AB	4809
1	146807	AX-95940928	GG	TT	TG	TG	SCR200_Os01g01307_46807					AA	BB	AA	AB	129
1	169883	AX-95933350	TT	CC	TC	TC	SCR100_Os01g01350_69883					AA	BB	AB	BB
1	175827	AX-95962042	AA	GG	AG	AG	CSCWR_Os01g01360__75827					AA	BB	AA	BB	11
1	203064	AX-95919184	AA	GG	AG	AG	CSCWR_Os01g01410__03064					AA	BB	BB	AB	1108
1	206081	AX-95933728	CC	TT	TC	TC	CSCWR_Os01g01410__06081					AA	BB	AB	AA
1	206998	AX-95944019	AA	CC	AC	AC	AGCRG_Os01g01420_06998					AA	BB	BB	AA	11
1	208885	AX-95944554	TT	GG	TG	TG	AGCRG_Os01g01420_08885								Total	6068
1	209663	AX-95919348	AA	GG	AG	AG	AGCRG_Os01g01420_09663
1	210495	AX-95939872	TT	GG	TG	TG	AGCRG_Os01g01420_10495
1	210516	AX-95944020	GG	TT	TG	TG	AGCRG_Os01g01420_10516
1	259888	AX-95917868	AA	GG	AG	AG	CSCWR_Os01g01510__59888
1	261599	AX-95917096	TT	CC	TC	TC	CSCWR_Os01g01510__61599
1	261633	AX-95918170	AA	GG	AG	AG	CSCWR_Os01g01510__61633
1	318378	AX-95933501	CC	TT	TC	TC	CSCWR_Os01g01640__18378
1	327712	AX-95943300	CC	TT	TC	TC	SCR100_Os01g01670_27712
1	328052	AX-95919300	CC	TT	TC	TC	SCR100_Os01g01670_28052
1	329634	AX-95940723	CC	TT	TC	TC	SCR100_Os01g01680_29634
1	335140	AX-95919100	CC	TT	TC	TC	CSCWR_Os01g01689__35140
1	335561	AX-95919207	TT	CC	TC	TC	CSCWR_Os01g01689__35561
1	341777	AX-95918526	AA	GG	AG	AG	CSCWR_Os01g01689__41777
1	346179	AX-95917287	AA	GG	AG	AG	CSCWR_Os01g01689__46179
1	357655	AX-95919401	CC	TT	TC	TC	CSCWR_Os01g01689__57655
1	362371	AX-95918538	CC	TT	TC	TC	CSCWR_Os01g01689__62371
1	364726	AX-95917662	GG	AA	AG	AG	CSCWR_Os01g01689__64726
1	366522	AX-95917874	TT	CC	TC	TC	CSCWR_Os01g01689__66522
1	367894	AX-95944276	TT	CC	TC	TC	CSCWR_Os01g01689__67894
1	377488	AX-95916131	CC	TT	TC	TC	CSCWR_Os01g01710__77488
1	434934	AX-95916636	GG	TT	TG	TG	CSCWR_UOs01g01830__34934
1	437365	AX-95944724	GG	AA	AG	AG	CSCWR_UOs01g01830__37365
1	475291	AX-95917606	CC	CC	CG	CC	CSCWR_Os01g01870__75291
1	476357	AX-95919022	GG	TT	TG	TG	CSCWR_Os01g01870__76357
1	480922	AX-95933420	CC	GG	CG	CG	SCR100_Os01g01890_80922
1	499458	AX-95917948	CC	TT	TC	TC	CSCWR_Os01g01920__99458
1	521948	AX-95918783	TT	CC	TC	TC	CSCWR_Os01g01970__21948
1	522180	AX-95918752	GG	TT	TG	TG	CSCWR_Os01g01970__22180
1	522649	AX-95918566	GG	AA	AG	AG	CSCWR_Os01g01970__22649
1	522706	AX-95918531	CC	TT	TC	TC	CSCWR_Os01g01970__22706
1	530780	AX-95940726	GG	GG	AG	GG	SCR100_Os01g01990_30780
1	530909	AX-95943339	GG	AA	AG	AG	SCR100_Os01g01990_30909
1	586049	AX-95941043	TT	GG	TG	TG	SCR100_Os01g02090_86049
1	586490	AX-95943677	GG	GG	AG	GG	SCR100_Os01g02090_86490
1	586750	AX-95942618	TT	CC	TC	TC	SCR100_Os01g02090_86750
1	586871	AX-95944173	GG	AA	AG	AG	SCR100_Os01g02090_86871
1	587104	AX-95918046	AA	GG	AG	AG	SCR100_Os01g02090_87104
1	587230	AX-95916716	GG	AA	AG	AG	SCR100_Os01g02090_87230
1	588589	AX-95916601	TT	AA	AT	AT	SCR100_Os01g02090_88589
1	588990	AX-95934457	CC	TT	TC	TC	SCR100_Os01g02090_88990
1	597413	AX-95943419	CC	TT	TC	TC	SCR100_Os01g02100_97413
1	598012	AX-95919535	TT	AA	AT	AT	SCR100_Os01g02100_98012
1	598145	AX-95944466	AA	AA	AG	AA	SCR100_Os01g02100_98145
1	601035	AX-95917319	CC	CC	AC	CC	SCR100_Os01g02110_01035
1	601718	AX-95942566	CC	AA	AC	AC	SCR100_Os01g02110_01718
1	630898	AX-95917785	AA	GG	AG	AG	CSCWR_Os01g02170__30898
1	643522	AX-95933926	CC	TT	TC	TC	CSCWR_Os01g02190__43522
1	647219	AX-95934061	GG	AA	AG	AG	CSCWR_Os01g02200__47219
1	647525	AX-95916678	CC	TT	TC	TC	CSCWR_Os01g02200__47525
1	648086	AX-95917751	AA	GG	AG	AG	CSCWR_Os01g02200__48086
1	648178	AX-95918145	GG	TT	TG	TG	CSCWR_Os01g02200__48178
1	791957	AX-95934331	CG	CG	CC	CG	CSCWR_UOs01g02460__91957
1	860922	AX-95934297	AA	GG	AG	AG	CSCWR_Os01g02590__60922
1	861576	AX-95919343	GG	AA	AG	AG	CSCWR_Os01g02590__61576
1	861819	AX-95916814	AA	GG	AG	AG	CSCWR_Os01g02590__61819
1	926809	AX-95916757	GG	CC	CG	CG	CSCWR_Os01g02720__26809
1	927089	AX-95933885	TT	GG	TG	TG	CSCWR_Os01g02720__27089
1	1043501	AX-95919379	CC	AA	AC	AC	SCR200_Os01g02890_43501
1	1222872	AX-95934343	AA	GG	AG	AG	CSCWR_Os01g03144__22872
1	1225314	AX-95933509	AA	GG	AG	AG	CSCWR_Os01g03144__25314
1	1227015	AX-95962093	TT	CC	TC	TT	CSCWR_Os01g03144__27015
1	1509244	AX-95940881	GG	CC	CG	CG	SCR100_Os01g03660_09244
1	1513101	AX-95961932	AA	GG	AG	AG	SCR100_Os01g03680_13101
1	1571281	AX-95917524	CC	CC	CG	CC	SCR100_UOs01g03760_71281
1	1601133	AX-95944522	AA	AA	AC	AA	CSCWR_Os01g03820__01133
1	1670547	AX-95933863	CC	CC	AC	CC	CSCWR_Os01g03914__70547
1	1676528	AX-95918552	TT	CC	TC	TC	CSCWR_Os01g03914__76528
1	1676581	AX-95918283	CC	GG	CG	CG	CSCWR_Os01g03914__76581
1	1677274	AX-95917534	CC	TT	TC	TC	CSCWR_Os01g03914__77274
1	1677359	AX-95933951	GG	AA	AG	AG	CSCWR_Os01g03914__77359
1	1697102	AX-95917294	AA	GG	AG	AG	CSCWR_Os01g03950__97102
1	1698229	AX-95933373	CC	TT	TC	TC	CSCWR_Os01g03950__98229
1	1699833	AX-95919292	TT	CC	TC	TC	CSCWR_Os01g03950__99833
1	1772924	AX-95919268	AA	GG	AG	AG	SCR100_Os01g04090_72924
1	1832722	AX-95918788	TT	CC	TC	TC	SCR100_Os01g04160_32722
1	1832759	AX-95917704	TT	CC	TC	TC	SCR100_Os01g04160_32759
1	1833630	AX-95919356	TT	CC	TC	TC	SCR100_Os01g04160_33630
1	1833726	AX-95916605	AA	GG	AG	AG	SCR100_Os01g04160_33726
1	1833973	AX-95918184	GG	AA	AG	AG	SCR100_Os01g04160_33973
1	1834262	AX-95944405	AA	TT	AT	AT	SCR100_Os01g04160_34262
1	1835302	AX-95940679	CC	GG	CG	CG	SCR100_Os01g04170_35302
1	1841652	AX-95918180	TT	GG	TG	TG	CSCWR_Os01g04190__41652
1	1842652	AX-95933511	TT	CC	TC	TC	CSCWR_Os01g04190__42652
1	1842814	AX-95918154	AA	GG	AG	AG	CSCWR_Os01g04190__42814
1	1845319	AX-95917673	TT	CC	TC	TC	CSCWR_Os01g04190__45319
1	1848726	AX-95918071	GG	CC	CG	CG	CSCWR_Os01g04200__48726
1	1851482	AX-95916746	CC	TT	TC	TC	CSCWR_Os01g04200__51482
1	1852029	AX-95917746	GG	AA	AG	AG	CSCWR_Os01g04200__52029
1	1867152	AX-95933353	AA	TT	AT	AT	SCR200_Os01g04230_67152
1	2050631	AX-95915994	GG	CC	CG	CG	SCR200_Os01g04580_50631
1	2050943	AX-95916119	CC	AA	AC	AC	SCR200_Os01g04580_50943
1	2051081	AX-95916113	CC	AA	AC	AC	SCR200_Os01g04580_51081
1	2051462	AX-95917960	AA	TT	AT	AT	SCR200_Os01g04580_51462
1	2056120	AX-95942795	GG	TT	TG	TG	SCR100_Os01g04590_56120
1	2057411	AX-95943506	TT	CC	TC	TC	SCR100_Os01g04590_57411
1	2069097	AX-95933346	GG	AA	AG	AG	CSCWR_Os01g04620__69097
1	2070346	AX-95917600	GG	TT	TG	TG	CSCWR_Os01g04620__70346
1	2071993	AX-95917887	CC	TT	TC	TC	CSCWR_Os01g04630__71993
1	2073250	AX-95933562	TT	CC	TC	TC	CSCWR_Os01g04630__73250
1	2078258	AX-95933385	CC	AA	AC	AC	CSCWR_Os01g04640__78258
1	2081767	AX-95933760	TT	CC	TC	TC	SCR100_Os01g04650_81767
1	2082086	AX-95941035	CC	TT	TC	TC	SCR100_Os01g04650_82086
1	2095696	AX-95933781	TT	AA	AT	AT	SCR200_Os01g04660_95696
1	2096225	AX-95918679	AA	CC	AC	AC	SCR200_Os01g04660_96225
1	2097273	AX-95934194	CC	TT	TC	TC	SCR200_Os01g04660_97273
1	2099190	AX-95962025	CC	TT	TC	TC	SCR100_Os01g04670_99190
1	2099293	AX-95940826	CC	TT	TC	TC	SCR100_Os01g04670_99293
1	2129903	AX-95919087	TT	CC	TC	TC	SCR200_Os01g04720_29903
1	2246792	AX-95933999	GG	CC	CG	CG	CSCWR_Os01g04860__46792
1	2246966	AX-95918362	AA	GG	AG	AG	CSCWR_Os01g04860__46966
1	2248029	AX-95943574	AA	GG	AG	AG	SCR100_Os01g04870_48029
1	2248711	AX-95933729	GG	AA	AG	AG	SCR100_Os01g04870_48711
1	2249770	AX-95918878	AA	CC	AC	AC	SCR100_Os01g04870_49770
1	2250247	AX-95933623	AA	CC	AC	AC	SCR100_Os01g04870_50247
1	2250459	AX-95944549	TT	GG	TG	TG	SCR100_Os01g04870_50459
1	2250589	AX-95941732	CC	TT	TC	TC	SCR100_Os01g04870_50589
1	2251012	AX-95941176	CC	GG	CG	CG	SCR100_Os01g04870_51012
1	2251094	AX-95919264	AA	GG	AG	AG	SCR100_Os01g04870_51094
1	2251614	AX-95916200	TT	AA	AT	AT	SCR100_Os01g04870_51614
1	2260388	AX-95918102	GG	GG	TG	GG	CSCWR_Os01g04880__60388
1	2371418	AX-95917793	CC	TT	TC	TC	CSCWR_Os01g05060__71418
1	2372743	AX-95918373	GG	AA	AG	AG	CSCWR_Os01g05060__72743
1	2377170	AX-95919179	AA	GG	AG	AG	CSCWR_Os01g05070__77170
1	2377622	AX-95919364	CC	TT	TC	TC	CSCWR_Os01g05070__77622
1	2380626	AX-95918716	TT	CC	TC	TC	CSCWR_Os01g05080__80626
1	2381109	AX-95942511	TT	CC	TC	TC	CSCWR_Os01g05080__81109
1	2381489	AX-95943765	GG	AA	AG	AG	CSCWR_Os01g05080__81489
1	2381575	AX-95943338	TT	CC	TC	TC	CSCWR_Os01g05080__81575
1	2381610	AX-95917924	AA	GG	AG	AG	CSCWR_Os01g05080__81610
1	2381986	AX-95919211	TT	AA	AT	AT	CSCWR_Os01g05080__81986
1	2400373	AX-95940941	GG	AA	AG	AG	SCR100_Os01g05130_00373
1	2567661	AX-95933996	AA	AA	AG	AA	CSCWR_Os01g05440__67661
1	2583422	AX-95942075	TT	TT	TC	TT	SCR100_Os01g05480_83422
1	2604026	AX-95917539	TT	TT	TC	TT	SCR100_Os01g05500_04026
1	2604085	AX-95942411	CC	CC	TC	CC	SCR100_Os01g05500_04085
1	2606392	AX-95941185	AA	AA	AT	AA	SCR100_Os01g05500_06392
1	2608468	AX-95941659	AA	AA	AC	AA	SCR100_Os01g05500_08468
1	2630489	AX-95944975	CC	CC	TC	CC	SCR100_Os01g05530_30489
1	2696819	AX-95934263	AA	AA	AG	AA	SCR100_Os01g05660_96819
1	2699048	AX-95918604	AA	AA	AT	AA	SCR100_Os01g05660_99048
1	2700740	AX-95916586	GG	GG	CG	GG	SCR100_Os01g05660_00740
1	2800599	AX-95943821	TT	TT	TG	TT	SCR100_Os01g05850_00599
1	2859368	AX-95916768	GG	CC	CG	CG	SCR100_Os01g06000_59368
1	2860227	AX-95919442	CC	TT	TC	TC	SCR100_Os01g06000_60227
1	2860891	AX-95944346	AA	GG	AG	AG	SCR100_Os01g06000_60891
1	2861423	AX-95933915	AA	CC	AC	AC	SCR100_Os01g06000_61423
1	2861732	AX-95944138	GG	TT	TG	TG	SCR100_Os01g06000_61732
1	2862034	AX-95919353	CC	TT	TC	TC	SCR100_Os01g06000_62034
1	2862886	AX-95934215	TT	CC	TC	TC	SCR100_Os01g06000_62886
1	2863433	AX-95943202	CC	TT	TC	TC	SCR100_Os01g06000_63433
1	2863454	AX-95941652	AA	GG	AG	AG	SCR100_Os01g06000_63454
1	2879202	AX-95934318	TT	TT	TC	TT	SCR100_Os01g06020_79202
1	3087688	AX-95943001	TT	TT	TC	TT	CSCWR_Os01g06550__87688
1	3274168	AX-95918782	CC	CC	GG	CG	SCR100_UOs01g06910_74168
1	3319745	AX-95940877	TT	TT	TC	TT	CSCWR_Os01g07070__19745
1	3322819	AX-95918368	TT	TT	TC	TT	CSCWR_Os01g07070__22819
1	3324593	AX-95933957	GG	GG	AG	GG	CSCWR_Os01g07070__24593
1	3325817	AX-95917525	GG	GG	TG	GG	CSCWR_Os01g07080__25817
1	3330211	AX-95917230	AA	AA	AT	AT	SCR100_Os01g07090_30211
1	3330344	AX-95919068	CC	CC	CG	CG	SCR100_Os01g07090_30344
1	3334201	AX-95941981	AA	AA	AG	AA	CSCWR_Os01g07100__34201
1	3335395	AX-95944209	AA	AA	AT	AT	CSCWR_Os01g07100__35395
1	3337772	AX-95944364	GG	AA	AG	AG	CSCWR_Os01g07100__37772
1	3342254	AX-95917332	CC	TT	TC	TC	SCR100_Os01g07110_42254
1	3347927	AX-95918565	AA	AA	AT	AT	SCR100_Os01g07110_47927
1	3348522	AX-95917801	TT	TT	TC	TT	SCR100_Os01g07110_48522
1	3358868	AX-95916518	CC	AA	AC	AC	CSCWR_Os01g07140__58868
1	3362820	AX-95917202	AA	CC	AC	AC	CSCWR_Os01g07140__62820
1	3395374	AX-95917886	CC	AA	AC	AC	CSCWR_Os01g07200__95374
1	3395508	AX-95933484	TT	CC	TC	TC	CSCWR_Os01g07200__95508
1	3395736	AX-95940852	CC	AA	AA	AC	CSCWR_Os01g07200__95736
1	3395817	AX-95940533	GG	CC	CC	CG	CSCWR_Os01g07200__95817
1	3395850	AX-95940975	TT	CC	TC	TC	CSCWR_Os01g07200__95850
1	3395905	AX-95942542	GG	CC	CG	CG	CSCWR_Os01g07200__95905
1	3395958	AX-95944468	AA	CC	AC	AC	CSCWR_Os01g07200__95958
1	3396030	AX-95941975	GG	CC	CG	CG	CSCWR_Os01g07200__96030
1	3396063	AX-95942642	TT	CC	TC	TC	CSCWR_Os01g07200__96063
1	3396323	AX-95943564	GG	TT	TG	TG	CSCWR_Os01g07200__96323
1	3396387	AX-95942430	TT	CC	TC	TC	CSCWR_Os01g07200__96387
1	3396719	AX-95917498	GG	AA	AG	AG	CSCWR_Os01g07200__96719
1	3419776	AX-95944569	GG	TT	TG	TG	SCR100_Os01g07250_19776
1	3421807	AX-95943917	AA	GG	AG	AG	SCR100_Os01g07250_21807
1	3423483	AX-95941673	CC	TT	TC	TC	CSCWR_Os01g07260__23483
1	3423733	AX-95941619	CC	TT	TC	TC	CSCWR_Os01g07260__23733
1	3463519	AX-95916540	GG	---	AA	AG	SCR200_Os01g07340_63519
1	3466493	AX-95933559	TT	CC	TC	TC	SCR100_Os01g07350_66493
1	3476730	AX-95941020	TT	CC	TC	TC	CSCWR_Os01g07370__76730
1	3476899	AX-95934178	CC	TT	TC	TC	CSCWR_Os01g07370__76899
1	3479792	AX-95944735	GG	TT	TG	TG	CSCWR_Os01g07370__79792
1	3479905	AX-95941408	CC	GG	CG	CG	CSCWR_Os01g07370__79905
1	3480531	AX-95918748	AA	GG	AG	AG	CSCWR_Os01g07370__80531
1	3500394	AX-95917648	TT	CC	TC	TC	CSCWR_Os01g07390__00394
1	3500732	AX-95942759	TT	AA	AT	AT	CSCWR_Os01g07390__00732
1	3504268	AX-95917097	CC	TT	TC	TC	CSCWR_Os01g07400__04268
1	3504677	AX-95919320	CC	TT	TC	TC	CSCWR_Os01g07400__04677
1	3504793	AX-95943977	CC	TT	TC	TC	CSCWR_Os01g07400__04793
1	3505025	AX-95917206	AA	GG	AG	AG	CSCWR_Os01g07400__05025
1	3505295	AX-95943344	CC	TT	TC	TC	CSCWR_Os01g07400__05295
1	3507044	AX-95943848	TT	TT	TG	TT	CSCWR_Os01g07400__07044
1	3565733	AX-95918814	GG	GG	AG	GG	SCR200_Os01g07490_65733
1	3595581	AX-95916052	GG	GG	AG	GG	SCR100_Os01g07530_95581
1	3595741	AX-95962040	TT	CC	TC	TT	SCR100_Os01g07530_95741
1	3596171	AX-95915911	TT	CC	TC	TT	SCR100_Os01g07530_96171
1	3658931	AX-95941080	CC	CC	CG	CC	SCR100_Os01g07610_58931
1	3659233	AX-95933804	GG	GG	AG	GG	SCR100_Os01g07610_59233
1	3660074	AX-95943495	AA	GG	AG	AG	SCR100_Os01g07610_60074
1	3660864	AX-95941279	TT	CC	TC	TT	SCR100_Os01g07610_60864
1	3660942	AX-95934469	TT	TT	TC	TT	SCR100_Os01g07610_60942
1	3660961	AX-95962342	CC	TT	TC	TC	SCR100_Os01g07610_60961
1	3661036	AX-95916752	AA	TT	AT	AT	SCR100_Os01g07610_61036
1	3662113	AX-95941748	CC	CC	CG	CC	SCR100_Os01g07620_62113
1	3664970	AX-95944763	GG	AA	AG	AG	CSCWR_Os01g07630__64970
1	3679136	AX-95915857	CC	CC	AC	CC	SCR100_UOs01g07650_79136
1	3680275	AX-95962159	TT	GG	TG	TG	SCR100_Os01g07660_80275
1	3693206	AX-95917642	GG	CC	CG	CG	CSCWR_Os01g07700__93206
1	3693642	AX-95939860	TT	CC	TC	TC	CSCWR_Os01g07700__93642
1	3693960	AX-95918862	TT	CC	TC	TC	CSCWR_Os01g07700__93960
1	3694953	AX-95918912	TT	CC	CC	TC	CSCWR_Os01g07700__94953
1	3695423	AX-95941286	AA	GG	AG	AG	CSCWR_Os01g07700__95423
1	3695826	AX-95917705	GG	AA	AG	AG	CSCWR_Os01g07700__95826
1	3709643	AX-95916568	AA	TT	TT	AT	SCR100_Os01g07730_09643
1	3710239	AX-95944459	GG	AA	AG	AG	SCR100_Os01g07730_10239
1	3710406	AX-95917596	GG	AA	AG	AG	SCR100_Os01g07730_10406
1	3725684	AX-95916276	CC	TT	TC	TC	CSCWR_Os01g07760__25684
1	3729092	AX-95941976	CC	TT	TC	TC	CSCWR_Os01g07770__29092
1	3729189	AX-95919003	AA	GG	AG	AG	CSCWR_Os01g07770__29189
1	3732799	AX-95916442	CC	AA	AC	AC	SCR200_Os01g07780_32799
1	3733425	AX-95915892	AA	GG	AG	AG	SCR200_Os01g07780_33425
1	3818861	AX-95943566	GG	AA	AG	AG	CSCWR_Os01g07910__18861
1	3820009	AX-95943041	AA	GG	AG	AG	CSCWR_Os01g07910__20009
1	3991025	AX-95944636	AA	AA	AG	AA	CSCWR_Os01g08200__91025
1	4058960	AX-95943153	GG	GG	CG	GG	SCR100_Os01g08280_58960
1	4121438	AX-95917805	TT	CC	TC	TC	SCR200_Os01g08410_21438
1	4134887	AX-95933888	TT	CC	TC	TC	SCR100_Os01g08420_34887
1	4141784	AX-95941448	AA	TT	AT	AT	CSCWR_Os01g08430__41784
1	4326970	AX-95916481	GG	TT	TG	TG	SCR200_Os01g08700_26970
1	4328597	AX-95918717	GG	AA	AG	AG	SCR200_Os01g08700_28597
1	4328664	AX-95919426	AA	GG	AG	AG	SCR200_Os01g08700_28664
1	4330548	AX-95917214	GG	AA	AG	AG	SCR200_Os01g08700_30548
1	4373149	AX-95918883	CC	AA	AC	AC	SCR200_Os01g08750_73149
1	4379823	AX-95918186	GG	AA	AG	AG	SCR200_Os01g08750_79823
1	4385507	AX-95934287	AA	CC	AC	AC	SCR200_Os01g08750_85507
1	4390154	AX-95919406	GG	AA	AG	AG	SCR200_Os01g08750_90154
1	4393976	AX-95933601	GG	TT	TG	TG	SCR200_Os01g08760_93976
1	4394192	AX-95933362	TT	CC	TC	TC	SCR200_Os01g08760_94192
1	4395146	AX-95944358	GG	TT	TG	TG	CSCWR_Os01g08770__95146
1	4396624	AX-95918787	CC	TT	TC	TC	CSCWR_Os01g08770__96624
1	4508391	AX-95919062	GG	AA	AG	AG	SCR100_Os01g08990_08391
1	4508773	AX-95918130	GG	AA	AG	AG	SCR100_Os01g08990_08773
1	4620014	AX-95919167	TT	CC	TC	TC	CSCWR_Os01g09200__20014
1	4622988	AX-95919486	AA	GG	AG	AG	CSCWR_Os01g09200__22988
1	4625026	AX-95918431	TT	GG	TG	TG	CSCWR_Os01g09200__25026
1	4648644	AX-95942363	TT	CC	TC	TC	SCR200_Os01g09230_48644
1	4739843	AX-95933777	AA	AA	AT	AA	SCR200_Os01g09320_39843
1	5216652	AX-95917133	GG	TT	TG	TG	CSCWR_Os01g10020__16652
1	5432273	AX-95917135	CC	CC	CC	TC	CSCWR_Os01g10340__32273
1	5720673	AX-95941154	GG	AA	AA	AG	CSCWR_Os01g10690__20673
1	5769148	AX-95941316	CC	GG	CG	CG	CSCWR_Os01g10820__69148
1	5898258	AX-95934057	TT	TT	TC	TT	CSCWR_Os01g11054__98258
1	5909470	AX-95943235	TT	TT	TC	TT	CSCWR_Os01g11070__09470
1	5910962	AX-95944977	GG	AA	AG	AG	CSCWR_Os01g11070__10962
1	5911828	AX-95933774	AA	GG	AG	AG	CSCWR_Os01g11070__11828
1	5913281	AX-95944037	AA	AA	AT	AA	CSCWR_Os01g11070__13281
1	6001992	AX-95941010	GG	TT	TG	TG	SCR100_Os01g11220_01992
1	6002736	AX-95915967	CC	AA	AC	AC	SCR100_Os01g11220_02736
1	6003427	AX-95942823	GG	AA	AG	AG	SCR100_Os01g11220_03427
1	6003567	AX-95919054	AA	CC	AC	AC	SCR100_Os01g11220_03567
1	6007794	AX-95933614	TT	GG	TG	TG	SCR200_Os01g11240_07794
1	6008551	AX-95941276	TT	TT	AT	AT	SCR200_Os01g11240_08551
1	6016401	AX-95919302	CC	TT	TC	TC	SCR200_UOs01g11250_16401
1	6074851	AX-95961905	AA	AA	AG	AG	CSCWR_Os01g11340__74851
1	6493670	AX-95919533	GG	GG	AG	GG	SCR200_Os01g11940_93670
1	6494846	AX-95918249	GG	GG	TG	GG	SCR200_Os01g11940_94846
1	6498407	AX-95941783	GG	GG	AG	GG	SCR100_Os01g11946_98407
1	6499838	AX-95943747	AA	AA	AG	AA	SCR100_Os01g11946_99838
1	6523182	AX-95919470	GG	GG	AG	GG	CSCWR_Os01g11980__23182
1	6523392	AX-95941931	GG	GG	AG	GG	CSCWR_Os01g11980__23392
1	6531735	AX-95934060	CC	CC	CG	CC	SCR100_Os01g12000_31735
1	6532044	AX-95916031	CC	CC	TC	CC	SCR100_Os01g12000_32044
1	6532178	AX-95941853	GG	GG	TG	GG	SCR100_Os01g12000_32178
1	6584260	AX-95916097	CC	CC	AC	AC	SCR100_UOs01g12100_84260
1	6588871	AX-95944506	GG	AA	AG	AG	CSCWR_UOs01g12110__88871
1	6641789	AX-95962033	GG	AA	AG	AG	CSCWR_Os01g12180__41789
1	6660543	AX-95915965	GG	TT	TG	TG	SCR100_Os01g12220_60543
1	6661652	AX-95944386	CC	AA	AC	AC	SCR100_Os01g12220_61652
1	6665700	AX-95934140	TT	AA	AT	AT	SCR200_Os01g12230_65700
1	6687023	AX-95918631	AA	GG	AG	AG	SCR100_Os01g12240_87023
1	6687182	AX-95942518	AA	GG	AG	AG	SCR100_Os01g12240_87182
1	6688673	AX-95918903	TT	CC	TC	TC	SCR100_Os01g12240_88673
1	6689072	AX-95934344	GG	AA	AG	AG	SCR100_Os01g12240_89072
1	6689297	AX-95943945	AA	GG	AG	AG	SCR100_Os01g12240_89297
1	7100000	AX-95941694	AA	AA	AC	AA	CSCWR_Os01g12830__00000
1	7102236	AX-95941844	CC	CC	TC	CC	CSCWR_Os01g12840__02236
1	7102366	AX-95942287	GG	GG	AG	GG	CSCWR_Os01g12840__02366
1	7155125	AX-95943772	CC	CC	TC	CC	CSCWR_Os01g12890__55125
1	7156236	AX-95934396	AA	AA	AC	AC	CSCWR_Os01g12890__56236
1	7159111	AX-95943060	CC	CC	AC	AC	CSCWR_Os01g12890__59111
1	7267496	AX-95917274	CC	GG	CG	CG	SCR200_Os01g13060_67496
1	7269298	AX-95944234	CC	AA	AC	AC	SCR200_Os01g13060_69298
1	7273024	AX-95915876	CC	GG	CG	CG	SCR200_Os01g13070_73024
1	7332065	AX-95942519	GG	AA	AG	AG	SCR100_Os01g13160_32065
1	7332109	AX-95934279	GG	TT	TT	TG	SCR100_Os01g13160_32109
1	7332793	AX-95917660	AA	GG	AG	AA	SCR100_Os01g13160_32793
1	7333443	AX-95919391	CC	TT	TC	TC	SCR100_Os01g13160_33443
1	7333562	AX-95933641	TT	CC	TC	TC	SCR100_Os01g13160_33562
1	7335506	AX-95944876	GG	TT	TG	TG	SCR100_Os01g13160_35506
1	7335605	AX-95944687	GG	CC	CG	CG	SCR100_Os01g13160_35605
1	7346582	AX-95943005	GG	TT	TG	GG	SCR100_Os01g13190_46582
1	7347199	AX-95943306	GG	AA	AG	GG	SCR100_Os01g13190_47199
1	7347857	AX-95917015	CC	TT	TC	TC	SCR100_Os01g13190_47857
1	7349438	AX-95918714	TT	CC	TC	TC	CSCWR_Os01g13200__49438
1	7349500	AX-95944381	CC	AA	AC	AC	CSCWR_Os01g13200__49500
1	7350450	AX-95916498	AA	GG	AG	AA	CSCWR_Os01g13200__50450
1	7350872	AX-95944150	AA	TT	AT	AT	CSCWR_Os01g13200__50872
1	7352599	AX-95917755	GG	AA	AG	AG	CSCWR_Os01g13200__52599
1	7353274	AX-95916800	AA	GG	AG	AG	CSCWR_Os01g13200__53274
1	7389233	AX-95964797	TT	CC	TC	TC	CSCWR_Os01g13260__89233
1	7389280	AX-95941003	AA	CC	AC	AC	CSCWR_Os01g13260__89280
1	7389410	AX-95943180	GG	AA	AG	AG	CSCWR_Os01g13260__89410
1	7389887	AX-95917402	CC	TT	TC	TC	CSCWR_Os01g13260__89887
1	7390240	AX-95916045	GG	AA	AG	AG	CSCWR_Os01g13260__90240
1	7390398	AX-95916068	TT	GG	TG	TG	CSCWR_Os01g13260__90398
1	7421546	AX-95916676	TT	GG	TG	TG	CSCWR_Os01g13310__21546
1	7421999	AX-95942976	CC	AA	AC	AC	CSCWR_Os01g13310__21999
1	7422863	AX-95944583	AA	CC	AC	AC	CSCWR_Os01g13310__22863
1	7440970	AX-95917976	TT	CC	TC	TC	SCR200_Os01g13360_40970
1	7440994	AX-95933391	CC	GG	CG	CG	SCR200_Os01g13360_40994
1	7441560	AX-95933825	AA	GG	AG	AG	SCR200_Os01g13360_41560
1	7442380	AX-95918723	GG	AA	AG	AG	SCR200_Os01g13360_42380
1	7442528	AX-95916949	AA	GG	AG	AG	SCR200_Os01g13360_42528
1	7442793	AX-95917113	AA	GG	AG	AG	SCR200_Os01g13360_42793
1	7456602	AX-95917922	AA	GG	AG	AG	CSCWR_Os01g13390__56602
1	7457536	AX-95917474	AA	GG	AG	AG	SCR100_Os01g13404_57536
1	7458133	AX-95942796	GG	AA	AG	AG	SCR100_Os01g13404_58133
1	7459287	AX-95917168	CC	TT	TC	TC	SCR100_Os01g13404_59287
1	7474806	AX-95942704	TT	AA	AT	AT	CSCWR_Os01g13430__74806
1	7475084	AX-95934470	GG	AA	AG	AG	CSCWR_Os01g13430__75084
1	7475101	AX-95962404	AA	GG	AG	AG	CSCWR_Os01g13430__75101
1	7477127	AX-95941191	TT	CC	TC	TC	CSCWR_Os01g13430__77127
1	7478252	AX-95916509	CC	TT	TC	TC	CSCWR_Os01g13430__78252
1	7493974	AX-95917284	CC	AA	AC	AC	CSCWR_Os01g13460__93974
1	7494401	AX-95942253	CC	TT	TC	TC	CSCWR_Os01g13460__94401
1	7540506	AX-95940994	TT	CC	TC	TC	SCR100_Os01g13510_40506
1	7541128	AX-95918816	AA	GG	AG	AA	SCR100_Os01g13510_41128
1	7545079	AX-95941342	TT	AA	AT	TT	CSCWR_Os01g13520__45079
1	7570066	AX-95918766	CC	TT	TC	TC	SCR100_Os01g13540_70066
1	7571189	AX-95941793	CC	TT	TC	CC	SCR100_Os01g13540_71189
1	7571927	AX-95944268	AA	GG	AG	AG	SCR100_Os01g13540_71927
1	7572509	AX-95943409	GG	TT	TG	TG	SCR100_Os01g13540_72509
1	7577208	AX-95942192	CC	AA	AC	AC	SCR100_Os01g13550_77208
1	7577834	AX-95942193	AA	GG	AG	AG	SCR100_Os01g13550_77834
1	7674641	AX-95944146	GG	TT	TG	TG	SCR100_Os01g13720_74641
1	7674963	AX-95916675	TT	CC	TC	TC	SCR100_Os01g13720_74963
1	7677143	AX-95918308	AA	TT	AT	AT	CSCWR_Os01g13730__77143
1	7677416	AX-95917995	CC	TT	TC	TC	CSCWR_Os01g13730__77416
1	7677621	AX-95919464	TT	CC	TC	TT	CSCWR_Os01g13730__77621
1	7680868	AX-95918222	AA	GG	AG	AG	CSCWR_Os01g13730__80868
1	7681722	AX-95944941	CC	TT	TC	TC	CSCWR_Os01g13730__81722
1	7683971	AX-95934244	GG	AA	AG	AG	SCR200_Os01g13740_83971
1	7689398	AX-95919315	CC	GG	CG	CG	SCR200_Os01g13740_89398
1	7737587	AX-95933872	TT	GG	TG	TG	CSCWR_Os01g13800__37587
1	7737631	AX-95933931	AA	GG	AG	AA	CSCWR_Os01g13800__37631
1	7738837	AX-95940696	CC	TT	TC	TC	CSCWR_Os01g13800__38837
1	7738957	AX-95933646	CC	TT	TC	TC	CSCWR_Os01g13800__38957
1	7892861	AX-95917419	AA	AA	AA	AG	CSCWR_Os01g14100__92861
1	8297742	AX-95941971	CC	TT	TC	TC	CSCWR_Os01g14840__97742
1	8625403	AX-95964613	GG	CC	CG	CG	SCR100_Os01g15390_25403
1	8658229	AX-95919241	AA	GG	AG	AG	CSCWR_Os01g15460__58229
1	8658799	AX-95941485	TT	CC	TC	TC	CSCWR_Os01g15460__58799
1	8659711	AX-95916567	GG	AA	AG	AG	CSCWR_Os01g15460__59711
1	8659879	AX-95942505	CC	TT	TC	TC	CSCWR_Os01g15460__59879
1	8660058	AX-95919110	AA	TT	AT	AT	CSCWR_Os01g15460__60058
1	8660801	AX-95941263	CC	TT	TC	TC	CSCWR_Os01g15460__60801
1	8660937	AX-95933622	CC	AA	AC	AC	CSCWR_Os01g15460__60937
1	8688799	AX-95941938	GG	AA	AG	AG	CSCWR_Os01g15480__88799
1	8688867	AX-95941346	AA	CC	AC	AC	CSCWR_Os01g15480__88867
1	8688914	AX-95944462	CC	TT	TC	TC	CSCWR_Os01g15480__88914
1	8689176	AX-95965042	AA	GG	AG	AG	CSCWR_Os01g15480__89176
1	8689200	AX-95916544	CC	TT	TC	TC	CSCWR_Os01g15480__89200
1	8689351	AX-95941531	GG	AA	AG	AG	CSCWR_Os01g15480__89351
1	8689657	AX-95944372	TT	AA	AT	AT	CSCWR_Os01g15480__89657
1	8689767	AX-95942403	AA	GG	AG	AG	CSCWR_Os01g15480__89767
1	8690155	AX-95943286	TT	CC	TC	TC	CSCWR_Os01g15480__90155
1	8690194	AX-95941758	AA	CC	AC	AC	CSCWR_Os01g15480__90194
1	8690320	AX-95934383	CC	TT	TC	TC	CSCWR_Os01g15480__90320
1	8690832	AX-95918485	GG	AA	AG	AG	CSCWR_Os01g15480__90832
1	8691108	AX-95943710	AA	GG	AG	AG	CSCWR_Os01g15480__91108
1	8691147	AX-95934225	GG	AA	AG	AG	CSCWR_Os01g15480__91147
1	8691291	AX-95918871	CC	AA	AC	AC	CSCWR_Os01g15480__91291
1	8691744	AX-95918333	CC	TT	TC	TC	CSCWR_Os01g15480__91744
1	8691995	AX-95918339	AA	GG	AG	AG	CSCWR_Os01g15480__91995
1	8692915	AX-95933539	AA	GG	AG	AG	CSCWR_Os01g15480__92915
1	8692956	AX-95943963	CC	TT	TC	TC	CSCWR_Os01g15480__92956
1	8693185	AX-95943987	TT	CC	TC	TC	CSCWR_Os01g15480__93185
1	8693248	AX-95934255	TT	AA	AT	AT	CSCWR_Os01g15480__93248
1	8693412	AX-95934205	TT	CC	TC	TC	CSCWR_Os01g15480__93412
1	8693548	AX-95934202	GG	AA	AG	AG	CSCWR_Os01g15480__93548
1	8693833	AX-95934191	AA	GG	AG	AG	CSCWR_Os01g15480__93833
1	8694310	AX-95916945	AA	GG	AG	AG	CSCWR_Os01g15480__94310
1	8694924	AX-95917358	GG	AA	AG	AG	CSCWR_Os01g15480__94924
1	8695046	AX-95944080	CC	GG	CG	CG	CSCWR_Os01g15480__95046
1	8695097	AX-95941600	TT	AA	AT	AT	CSCWR_Os01g15480__95097
1	8698252	AX-95944932	TT	CC	TC	TC	CSCWR_Os01g15490__98252
1	8698338	AX-95916525	GG	AA	AG	AG	CSCWR_Os01g15490__98338
1	8698730	AX-95933836	GG	TT	TG	TG	CSCWR_Os01g15490__98730
1	8698768	AX-95944924	GG	AA	AG	AG	CSCWR_Os01g15490__98768
1	8743023	AX-95916191	AA	GG	AG	AG	SCR100_Os01g15550_43023
1	8744926	AX-95916390	GG	CC	CG	CG	SCR200_Os01g15560_44926
1	8748456	AX-95916369	AA	CC	AC	AC	CSCWR_Os01g15580__48456
1	8748668	AX-95961943	CC	AA	AC	AC	CSCWR_Os01g15580__48668
1	8750875	AX-95941755	CC	TT	TC	TC	CSCWR_Os01g15580__50875
1	8751684	AX-95944451	GG	AA	AG	AG	CSCWR_Os01g15580__51684
1	8754412	AX-95940815	AA	GG	AG	AG	SCR100_Os01g15590_54412
1	8754447	AX-95940604	GG	AA	AG	AG	SCR100_Os01g15590_54447
1	8756495	AX-95916198	TT	GG	TG	TG	CSCWR_Os01g15600__56495
1	8756995	AX-95919278	CC	TT	TC	TC	CSCWR_Os01g15600__56995
1	8757364	AX-95944426	AA	GG	AG	AG	CSCWR_Os01g15600__57364
1	8786672	AX-95964824	TT	CC	TC	TC	SCR100_Os01g15630_86672
1	8886068	AX-95942213	AA	TT	AT	AT	CSCWR_Os01g15780__86068
1	8886732	AX-95944382	GG	AA	AG	AG	CSCWR_Os01g15780__86732
1	8887467	AX-95933712	AA	TT	AT	AT	CSCWR_Os01g15780__87467
1	8890261	AX-95942115	CC	TT	TC	TC	CSCWR_Os01g15790__90261
1	8891109	AX-95943825	GG	AA	AG	AG	CSCWR_Os01g15790__91109
1	8893399	AX-95962444	CC	AA	AC	AC	CSCWR_Os01g15790__93399
1	8893725	AX-95943276	AA	GG	AG	AG	CSCWR_Os01g15790__93725
1	8894232	AX-95933584	AA	GG	AG	AG	CSCWR_Os01g15790__94232
1	8894521	AX-95917749	TT	CC	TC	TC	CSCWR_Os01g15790__94521
1	8895582	AX-95917962	GG	AA	AG	AG	CSCWR_Os01g15790__95582
1	8896658	AX-95942933	TT	GG	TG	TG	CSCWR_Os01g15790__96658
1	8900157	AX-95943476	TT	CC	TC	TC	SCR100_Os01g15810_00157
1	8900990	AX-95964827	CC	GG	CG	CG	SCR100_Os01g15810_00990
1	8901166	AX-95917356	CC	GG	CG	CG	SCR100_Os01g15810_01166
1	8915514	AX-95934090	CC	TT	TC	TC	SCR200_Os01g15830_15514
1	8928853	AX-95940959	GG	CC	GG	CG	CSCWR_Os01g15860__28853
1	8929522	AX-95943215	GG	TT	TG	TG	CSCWR_Os01g15860__29522
1	8929717	AX-95941665	GG	AA	AG	AG	CSCWR_Os01g15860__29717
1	8957354	AX-95917120	TT	CC	TC	TC	CSCWR_Os01g15910__57354
1	8957626	AX-95941147	GG	TT	TG	TG	CSCWR_Os01g15910__57626
1	8958283	AX-95941178	GG	AA	AG	AG	CSCWR_Os01g15910__58283
1	8959791	AX-95944300	TT	CC	TC	TC	CSCWR_Os01g15910__59791
1	8959912	AX-95943170	TT	CC	TC	TC	CSCWR_Os01g15910__59912
1	8988750	AX-95918583	AA	GG	AG	AG	SCR200_Os01g15979_88750
1	9012692	AX-95916759	CC	TT	TC	TC	CSCWR_Os01g16010__12692
1	9022396	AX-95918461	AA	GG	AG	AG	CSCWR_Os01g16040__22396
1	9050348	AX-95961902	CC	TT	TC	TC	SCR100_Os01g16070_50348
1	9067085	AX-95918195	CC	AA	AC	AC	CSCWR_Os01g16100__67085
1	9075127	AX-95942345	AA	TT	AT	AT	CSCWR_Os01g16110__75127
1	9076112	AX-95942851	TT	CC	TC	TC	CSCWR_Os01g16110__76112
1	9076169	AX-95944291	AA	CC	AC	AC	CSCWR_Os01g16110__76169
1	9076513	AX-95917629	GG	TT	TG	TG	CSCWR_Os01g16110__76513
1	9078822	AX-95944662	GG	AA	AG	AG	CSCWR_Os01g16110__78822
1	9078994	AX-95933719	CC	TT	TC	TC	CSCWR_Os01g16110__78994
1	9079037	AX-95943290	TT	GG	TG	TG	CSCWR_Os01g16110__79037
1	9079767	AX-95917984	CC	AA	AC	AC	CSCWR_Os01g16110__79767
1	9080281	AX-95941711	GG	CC	CG	CG	CSCWR_Os01g16110__80281
1	9111563	AX-95916388	GG	AA	AG	AG	CSCWR_Os01g16146__11563
1	9111598	AX-95941039	CC	CC	TC	CC	CSCWR_Os01g16146__11598
1	9111870	AX-95918829	AA	GG	AG	AG	CSCWR_Os01g16146__11870
1	9112033	AX-95962742	TT	CC	TC	TC	CSCWR_Os01g16146__12033
1	9115957	AX-95917882	GG	AA	AG	AG	SCR100_Os01g16152_15957
1	9169692	AX-95916869	TT	CC	TC	TC	SCR200_Os01g16200_69692
1	9368287	AX-95944293	TT	GG	TG	TG	CSCWR_Os01g16510__68287
1	9666888	AX-95919157	CC	TT	TC	TC	CSCWR_Os01g16900__66888
1	9668712	AX-95916960	AA	GG	AG	AG	SCR100_Os01g16910_68712
1	9669540	AX-95943224	CC	TT	TC	TC	SCR100_Os01g16910_69540
1	9670575	AX-95944566	AA	CC	AC	AC	SCR100_Os01g16910_70575
1	9670856	AX-95917231	AA	GG	AG	AG	SCR100_Os01g16910_70856
1	9671168	AX-95919435	GG	TT	TG	TG	SCR100_Os01g16910_71168
1	9671520	AX-95944543	GG	AA	AG	AG	SCR100_Os01g16910_71520
1	9672222	AX-95916444	CC	TT	TC	TC	SCR100_Os01g16910_72222
1	9676649	AX-95942103	CC	GG	CC	CG	CSCWR_Os01g16920__76649
1	9684138	AX-95917802	CC	TT	TC	TC	CSCWR_Os01g16940__84138
1	9701608	AX-95943218	AA	GG	AG	AG	AGCRG_Os01g16970_01608
1	9704684	AX-95939641	TT	CC	TC	TC	AGCRG_Os01g16970_04684
1	9704898	AX-95916833	GG	AA	AG	AG	AGCRG_Os01g16970_04898
1	9705832	AX-95941076	AA	CC	AC	AC	AGCRG_Os01g16970_05832
1	9705897	AX-95918010	AA	CC	AC	AC	AGCRG_Os01g16970_05897
1	9705945	AX-95940918	AA	TT	AT	AT	AGCRG_Os01g16970_05945
1	9813632	AX-95916104	TT	CC	TT	TC	SCR100_Os01g17070_13632
1	9815503	AX-95939636	GG	TT	TG	TG	SCR100_Os01g17070_15503
1	9815519	AX-95962210	GG	AA	AG	AG	SCR100_Os01g17070_15519
1	9816459	AX-95943463	CC	TT	CC	TC	SCR100_Os01g17070_16459
1	9817221	AX-95942606	CC	TT	TC	TC	SCR100_Os01g17070_17221
1	9864817	AX-95916270	GG	TT	TG	TG	SCR100_Os01g17160_64817
1	9864865	AX-95933347	TT	CC	TC	TC	SCR100_Os01g17160_64865
1	9865899	AX-95941892	CC	TT	TC	TC	SCR100_Os01g17160_65899
1	9865990	AX-95934445	AA	CC	AC	AC	SCR100_Os01g17160_65990
1	9866006	AX-95962336	GG	TT	TG	TG	SCR100_Os01g17160_66006
1	9867620	AX-95942326	TT	GG	TG	TG	SCR100_Os01g17160_67620
1	9872313	AX-95940705	TT	CC	TC	TC	CSCWR_Os01g17170__72313
1	9875325	AX-95962035	GG	AA	AG	AG	SCR100_Os01g17180_75325
1	9875688	AX-95941293	AA	TT	AT	AT	SCR100_Os01g17180_75688
1	9882262	AX-95917107	TT	GG	TG	TG	SCR100_Os01g17180_82262
1	9932679	AX-95942521	AA	TT	AT	AT	SCR200_Os01g17260_32679
1	10004014	AX-95916173	CC	AA	AC	AC	SCR100_Os01g17390_04014
1	10013097	AX-95940711	AA	CC	AC	AC	SCR100_Os01g17410_13097
1	10013180	AX-95940834	GG	GG	TG	GG	SCR100_Os01g17410_13180
1	10055605	AX-95934142	GG	GG	AG	GG	SCR200_Os01g17980_55605
1	10112986	AX-95916749	CC	GG	CG	CG	SCR100_Os01g18060_12986
1	10113675	AX-95944910	GG	AA	AG	AG	SCR100_Os01g18060_13675
1	10115491	AX-95916129	AA	GG	AG	AG	SCR100_Os01g18060_15491
1	10116472	AX-95916472	CC	GG	CG	GG	SCR100_Os01g18070_16472
1	10117241	AX-95918183	AA	GG	AG	AG	SCR100_Os01g18070_17241
1	10119042	AX-95918058	AA	GG	AG	AG	SCR100_Os01g18070_19042
1	10119073	AX-95917664	AA	GG	AG	AG	SCR100_Os01g18070_19073
1	10119522	AX-95941718	TT	CC	TC	TC	SCR100_Os01g18070_19522
1	10120455	AX-95941467	GG	TT	TG	TG	SCR100_Os01g18070_20455
1	10130743	AX-95941479	CC	TT	TC	TC	SCR100_Os01g18080_30743
1	10131004	AX-95941194	TT	CC	TC	TC	SCR100_Os01g18080_31004
1	10132366	AX-95917428	CC	GG	CG	CG	SCR100_Os01g18080_32366
1	10133411	AX-95933877	GG	AA	AG	AG	SCR100_Os01g18090_33411
1	10133723	AX-95941063	TT	AA	AT	AT	SCR100_Os01g18090_33723
1	10135139	AX-95933816	CC	TT	TC	TC	CSCWR_Os01g18100__35139
1	10968960	AX-95919265	TT	TT	TC	TT	SCR200_Os01g19390_68960
1	11022718	AX-95918556	AA	AA	AG	AA	CSCWR_Os01g19470__22718
1	11022843	AX-95917040	AA	AA	AG	AA	CSCWR_Os01g19470__22843
1	11022985	AX-95933612	TT	TT	AT	TT	CSCWR_Os01g19470__22985
1	11024448	AX-95943970	AA	AA	AG	AA	CSCWR_Os01g19470__24448
1	11095080	AX-95918480	CC	CC	TC	CC	SCR200_Os01g19580_95080
1	11107267	AX-95917824	CC	CC	CG	CC	SCR200_Os01g19610_07267
1	11167779	AX-95941794	GG	GG	AG	GG	SCR200_UOs01g19694_67779
1	11318835	AX-95916137	TT	TT	TC	TT	SCR100_Os01g19950_18835
1	11370949	AX-95917166	AA	AA	AG	AA	SCR200_Os01g20020_70949
1	11371048	AX-95944587	TT	TT	TC	TT	SCR200_Os01g20020_71048
1	11510318	AX-95917236	AA	AA	AC	AA	SCR100_Os01g20720_10318
1	11603933	AX-95934167	CC	CC	TC	CC	CSCWR_Os01g20840__03933
1	11889301	AX-95917439	AA	GG	AG	AG	SCR200_UOs01g21310_89301
1	11935854	AX-95940175	TT	GG	TG	TG	CSCWR_Os01g21410__35854
1	11957398	AX-95916010	GG	CC	CG	CG	SCR200_Os01g21450_57398
1	11961249	AX-95933933	TT	CC	TC	TC	SCR200_Os01g21450_61249
1	11964353	AX-95941913	CC	AA	AC	AC	SCR200_Os01g21450_64353
1	12102300	AX-95918043	CC	TT	TC	TC	CSCWR_Os01g21630__02300
1	12103235	AX-95919394	GG	CC	CG	CG	CSCWR_Os01g21630__03235
1	12223215	AX-95916878	GG	CC	CG	CG	CSCWR_Os01g21820__23215
1	12225899	AX-95942279	TT	CC	TC	TC	CSCWR_Os01g21820__25899
1	12227516	AX-95944045	AA	GG	AG	AG	CSCWR_Os01g21820__27516
1	12576695	AX-95934296	GG	GG	CG	CG	SCR200_Os01g22390_76695
1	12577038	AX-95941843	TT	TT	TC	TT	SCR200_Os01g22390_77038
1	12636539	AX-95944219	AA	AA	AG	AA	CSCWR_Os01g22510__36539
1	12652014	AX-95944438	TT	TT	TC	TT	CSCWR_Os01g22550__52014
1	12739784	AX-95916363	CC	CC	CC	TC	CSCWR_Os01g22700__39784
1	12739850	AX-95944864	TT	TT	TC	TC	CSCWR_Os01g22700__39850
1	12904605	AX-95943523	AA	AA	AC	AC	CSCWR_Os01g22990__04605
1	13229196	AX-95941636	AA	AA	AG	AG	CSCWR_Os01g23590__29196
1	13229904	AX-95917564	CC	CC	TC	TC	CSCWR_Os01g23590__29904
1	13230760	AX-95916571	GG	GG	AG	AG	CSCWR_Os01g23590__30760
1	13256849	AX-95933533	CC	CC	CC	TC	SCR200_Os01g23610_56849
1	13257058	AX-95941511	TT	TT	TC	TC	SCR200_Os01g23610_57058
1	13322969	AX-95962180	AA	AA	AG	AG	SCR100_Os01g23700_22969
1	13538662	AX-95918421	GG	GG	GG	AG	SCR200_Os01g24050_38662
1	13701011	AX-95940808	TT	TT	TT	TG	SCR100_UOs01g24350_01011
1	13782480	AX-95917608	GG	GG	AG	AG	CSCWR_Os01g24480__82480
1	13782590	AX-95934011	CC	CC	TC	TC	CSCWR_Os01g24480__82590
1	13782885	AX-95934438	CC	CC	CC	TC	CSCWR_Os01g24480__82885
1	13782968	AX-95944904	CC	CC	CC	TC	CSCWR_Os01g24480__82968
1	13783038	AX-95944363	GG	GG	GG	AG	CSCWR_Os01g24480__83038
1	13783060	AX-95941493	AA	AA	AG	AG	CSCWR_Os01g24480__83060
1	13783096	AX-95941646	GG	GG	GG	AG	CSCWR_Os01g24480__83096
1	13783333	AX-95934428	GG	GG	AG	AG	CSCWR_Os01g24480__83333
1	13783615	AX-95943007	CC	CC	CC	TC	CSCWR_Os01g24480__83615
1	13784471	AX-95941419	AA	AA	AG	GG	CSCWR_Os01g24480__84471
1	13784571	AX-95939840	TT	TT	TT	TC	CSCWR_Os01g24480__84571
1	13860234	AX-95916489	CC	CC	TC	CC	SCR100_Os01g24650_60234
1	13868143	AX-95916358	GG	GG	AG	GG	SCR100_Os01g24670_68143
1	14044046	AX-95943912	GG	GG	AG	AG	CSCWR_Os01g24950__44046
1	14046307	AX-95933975	AA	AA	AG	AG	CSCWR_Os01g24950__46307
1	14060432	AX-95934152	GG	GG	AG	AG	SCR200_Os01g24980_60432
1	14099508	AX-95919145	TT	TT	TC	TC	SCR200_Os01g25030_99508
1	14290798	AX-95917640	AA	AA	AT	AT	CSCWR_Os01g25330__90798
1	14293635	AX-95939843	CC	CC	TC	TC	CSCWR_Os01g25330__93635
1	14293657	AX-95939640	CC	CC	TC	TC	CSCWR_Os01g25330__93657
1	14293776	AX-95962403	TT	TT	AT	AT	CSCWR_Os01g25330__93776
1	14295374	AX-95918309	GG	GG	GG	TG	CSCWR_Os01g25330__95374
1	14295971	AX-95918150	CC	CC	CC	TC	CSCWR_Os01g25330__95971
1	14295998	AX-95919566	TT	TT	TC	TC	CSCWR_Os01g25330__95998
1	14337749	AX-95941769	TT	TT	TC	TC	CSCWR_Os01g25386__37749
1	14338064	AX-95918138	GG	GG	AG	GG	CSCWR_Os01g25386__38064
1	14338181	AX-95964599	AA	AA	AG	AG	CSCWR_Os01g25386__38181
1	14338373	AX-95916488	CC	CC	TC	TC	CSCWR_Os01g25386__38373
1	14338849	AX-95915908	AA	AA	AC	AC	CSCWR_Os01g25386__38849
1	14604247	AX-95917323	CC	CC	TC	TC	SCR200_Os01g25820_04247
1	14605058	AX-95918398	TT	TT	TC	TT	SCR200_Os01g25820_05058
1	14661942	AX-95919380	TT	TT	TC	TC	CSCWR_Os01g25880__61942
1	14776968	AX-95944001	CC	CC	CG	CG	CSCWR_Os01g26120__76968
1	14909983	AX-95942732	GG	AA	AA	AG	SCR200_UOs01g26320_09983
1	15341603	AX-95934190	CC	TT	TC	CC	SCR100_Os01g26950_41603
1	15747301	AX-95917297	AA	GG	AG	AA	SCR100_Os01g27650_47301
1	15949854	AX-95919040	CC	CC	CG	CC	SCR100_UOs01g27940_49854
1	15973186	AX-95941719	CC	CC	CG	CC	CSCWR_Os01g27990__73186
1	15975297	AX-95933955	GG	CC	CG	GG	CSCWR_Os01g27990__75297
1	15975348	AX-95939901	CC	TT	TC	CC	CSCWR_Os01g27990__75348
1	16181004	AX-95934458	CC	CC	TC	CC	SCR100_UOs01g28300_81004
1	16293934	AX-95940821	CC	CC	AC	CC	SCR100_Os01g28510_93934
1	16293965	AX-95933616	AA	CC	AC	AA	SCR100_Os01g28510_93965
1	16706069	AX-95934013	CC	TT	TC	CC	CSCWR_Os01g29230__06069
1	16714624	AX-95918164	CC	GG	CG	CC	CSCWR_Os01g29230__14624
1	16915566	AX-95933876	CC	TT	TC	CC	SCR200_Os01g29600_15566
1	17391960	AX-95941034	GG	CC	CG	GG	SCR100_Os01g31210_91960
1	17893194	AX-95918653	AA	CC	AC	AA	CSCWR_Os01g32090__93194
1	18123030	AX-95916322	GG	AA	AG	AG	SCR100_Os01g32450_23030
1	18125866	AX-95917544	GG	CC	CG	GG	SCR100_Os01g32460_25866
1	18322266	AX-95941501	CC	GG	CG	CC	CSCWR_Os01g32790__22266
1	18322817	AX-95917339	GG	AA	AG	GG	CSCWR_Os01g32790__22817
1	18323351	AX-95942364	CC	TT	TC	CC	CSCWR_Os01g32790__23351
1	18371710	AX-95944774	CC	AA	AC	CC	CSCWR_Os01g32870__71710
1	18791353	AX-95916753	AA	GG	AG	AA	SCR100_Os01g33550_91353
1	18791395	AX-95939625	TT	CC	TC	TT	SCR100_Os01g33550_91395
1	18944691	AX-95964593	GG	CC	CG	GG	SCR100_UOs01g33820_44691
1	19247718	AX-95916171	CC	CC	TC	CC	SCR100_UOs01g34320_47718
1	19506810	AX-95944485	GG	CC	CG	CG	CSCWR_Os01g34780__06810
1	19508749	AX-95944303	TT	CC	TC	TC	CSCWR_Os01g34780__08749
1	19508777	AX-95941189	AA	GG	AG	AG	CSCWR_Os01g34780__08777
1	19596385	AX-95918908	GG	GG	CG	CG	CSCWR_Os01g34890__96385
1	19597090	AX-95942587	GG	AA	AG	GG	CSCWR_Os01g34890__97090
1	19599340	AX-95916709	GG	GG	AG	AG	CSCWR_Os01g34890__99340
1	19682005	AX-95918276	CC	CC	TC	TC	CSCWR_Os01g34970__82005
1	19761647	AX-95916228	CC	TT	TC	CC	SCR200_Os01g35100_61647
1	19794138	AX-95942179	GG	AA	AG	GG	CSCWR_Os01g35170__94138
1	20608800	AX-95934246	GG	TT	TG	TG	CSCWR_Os01g36540__08800
1	20611489	AX-95942018	GG	AA	AG	AG	SCR100_Os01g36550_11489
1	20611600	AX-95916623	TT	GG	TG	TG	SCR100_Os01g36550_11600
1	20612026	AX-95918870	CC	AA	AC	AC	SCR100_Os01g36550_12026
1	20612208	AX-95944035	TT	CC	TC	TC	SCR100_Os01g36550_12208
1	20819849	AX-95917676	GG	GG	GG	CG	CSCWR_Os01g36840__19849
1	20915448	AX-95933647	AA	GG	AG	AA	SCR200_Os01g36930_15448
1	21042893	AX-95943540	GG	AA	AG	GG	SCR100_Os01g37110_42893
1	21046545	AX-95941960	TT	TT	TT	TC	SCR100_Os01g37120_46545
1	21113443	AX-95943186	CC	TT	TT	TC	SCR200_UOs01g37210_13443
1	21266296	AX-95944356	CC	GG	CG	CC	CSCWR_Os01g37470__66296
1	22224376	AX-95916635	AA	AA	AT	AA	CSCWR_Os01g38970__24376
1	22227713	AX-95917446	AA	AA	AC	AA	SCR200_Os01g38980_27713
1	22245575	AX-95944430	CC	CC	CG	CC	CSCWR_Os01g38990__45575
1	22467213	AX-95917934	TT	CC	TC	TT	SCR100_Os01g39330_67213
1	22666598	AX-95916123	AA	AA	AG	AG	SCR200_Os01g39600_66598
1	22695008	AX-95916841	TT	TT	TC	TT	SCR200_Os01g39650_95008
1	22821355	AX-95918304	TT	CC	TC	TT	CSCWR_Os01g39890__21355
1	22822404	AX-95916512	TT	CC	TC	TT	CSCWR_Os01g39890__22404
1	22823672	AX-95918710	AA	GG	AG	AA	CSCWR_Os01g39890__23672
1	22884301	AX-95934108	TT	CC	TC	TT	SCR200_Os01g40000_84301
1	22885256	AX-95916732	CC	TT	TC	CC	SCR200_Os01g40000_85256
1	22886076	AX-95919363	GG	AA	AG	AG	SCR200_Os01g40000_86076
1	22918448	AX-95942534	CC	TT	TC	CC	CSCWR_Os01g40050__18448
1	22919595	AX-95918676	CC	TT	TC	CC	CSCWR_Os01g40050__19595
1	22920534	AX-95934338	CC	AA	AC	CC	CSCWR_Os01g40050__20534
1	22921247	AX-95918960	AA	CC	AC	AA	CSCWR_Os01g40050__21247
1	22921569	AX-95941584	TT	CC	TC	TT	CSCWR_Os01g40050__21569
1	22921676	AX-95933896	CC	GG	CG	CC	CSCWR_Os01g40050__21676
1	22922089	AX-95943435	AA	GG	AG	AA	CSCWR_Os01g40050__22089
1	23054998	AX-95941143	GG	TT	TG	GG	CSCWR_Os01g40250__54998
1	23070713	AX-95944546	CC	GG	CG	CG	CSCWR_Os01g40280__70713
1	23072269	AX-95934293	CC	AA	AC	CC	CSCWR_Os01g40280__72269
1	23096122	AX-95943196	CC	TT	TT	TC	CSCWR_Os01g40330__96122
1	23096427	AX-95934280	TT	GG	TG	TT	CSCWR_Os01g40330__96427
1	23096972	AX-95941210	AA	GG	AG	AA	CSCWR_Os01g40330__96972
1	23097124	AX-95919493	TT	AA	AT	TT	CSCWR_Os01g40330__97124
1	23097161	AX-95919346	CC	GG	CG	CC	CSCWR_Os01g40330__97161
1	23098535	AX-95918587	GG	AA	AG	GG	CSCWR_Os01g40330__98535
1	23148916	AX-95962052	GG	TT	TG	GG	CSCWR_Os01g40420__48916
1	23149462	AX-95934460	CC	AA	AC	CC	CSCWR_Os01g40420__49462
1	23163261	AX-95940772	CC	GG	CG	CG	SCR100_Os01g40450_63261
1	23164000	AX-95943111	TT	CC	TC	TT	SCR100_Os01g40450_64000
1	23164444	AX-95933902	TT	CC	TC	TT	SCR100_Os01g40450_64444
1	23164508	AX-95943548	AA	GG	GG	AG	SCR100_Os01g40450_64508
1	23164537	AX-95934441	CC	TT	TC	TC	SCR100_Os01g40450_64537
1	23165006	AX-95942119	GG	TT	TG	TG	SCR100_Os01g40450_65006
1	23165157	AX-95962786	TT	CC	TC	TT	SCR100_Os01g40450_65157
1	23165634	AX-95943817	CC	AA	AC	CC	SCR100_Os01g40450_65634
1	23166060	AX-95943203	TT	GG	TG	TT	SCR100_Os01g40450_66060
1	23196191	AX-95916130	GG	AA	AG	GG	CSCWR_Os01g40480__96191
1	23196810	AX-95964577	CC	TT	TC	CC	CSCWR_Os01g40480__96810
1	23196828	AX-95916296	GG	TT	TG	GG	CSCWR_Os01g40480__96828
1	23233425	AX-95941772	AA	TT	AT	AT	SCR100_Os01g40560_33425
1	23283274	AX-95943788	GG	AA	AG	GG	SCR100_Os01g40630_83274
1	23320861	AX-95915973	GG	GG	GG	TG	SCR100_Os01g40680_20861
1	23569312	AX-95944421	CC	CC	CC	TC	CSCWR_UOs01g41040__69312
1	23639007	AX-95915955	GG	GG	TG	TG	SCR100_UOs01g41170_39007
1	23664122	AX-95941261	TT	TT	AT	TT	CSCWR_Os01g41220__64122
1	23664269	AX-95941637	GG	GG	AG	GG	CSCWR_Os01g41220__64269
1	23769066	AX-95940616	CC	CC	AC	CC	SCR100_UOs01g41410_69066
1	23959025	AX-95917359	CC	CC	TC	TC	CSCWR_Os01g41750__59025
1	23968375	AX-95917966	GG	GG	GG	AG	SCR100_Os01g41770_68375
1	23984274	AX-95934455	CC	CC	CG	CC	SCR100_Os01g41790_84274
1	24174886	AX-95917946	TT	GG	TG	TG	SCR100_Os01g42060_74886
1	24174965	AX-95919014	AA	GG	AG	AG	SCR100_Os01g42060_74965
1	24175658	AX-95944619	TT	CC	TC	TT	SCR100_Os01g42060_75658
1	24176835	AX-95939849	AA	GG	AG	AA	SCR100_Os01g42060_76835
1	24176994	AX-95917078	AA	GG	AG	AG	SCR100_Os01g42060_76994
1	24177972	AX-95939899	GG	AA	AG	AG	SCR100_Os01g42070_77972
1	24177981	AX-95942254	TT	CC	TC	TC	SCR100_Os01g42070_77981
1	24178529	AX-95941437	TT	CC	TC	TT	SCR100_Os01g42070_78529
1	24179152	AX-95942787	AA	GG	AG	AA	SCR100_Os01g42070_79152
1	24179269	AX-95918044	GG	AA	AG	AG	SCR100_Os01g42070_79269
1	24180604	AX-95961988	CC	GG	CG	CG	SCR100_Os01g42070_80604
1	24183778	AX-95941151	CC	GG	CG	CG	CSCWR_Os01g42080__83778
1	24184231	AX-95942543	CC	TT	TC	TC	CSCWR_Os01g42080__84231
1	24184378	AX-95944805	CC	AA	AC	CC	CSCWR_Os01g42080__84378
1	24185029	AX-95934286	AA	GG	AG	AA	CSCWR_Os01g42080__85029
1	24185342	AX-95944579	CC	GG	CG	CG	CSCWR_Os01g42080__85342
1	24185381	AX-95943464	TT	CC	TC	TT	CSCWR_Os01g42080__85381
1	24186085	AX-95917517	AA	TT	AT	AT	CSCWR_Os01g42080__86085
1	24186480	AX-95944894	CC	TT	TC	TC	CSCWR_Os01g42080__86480
1	24186529	AX-95942626	GG	TT	TG	GG	CSCWR_Os01g42080__86529
1	24186851	AX-95917986	AA	GG	AG	AA	CSCWR_Os01g42080__86851
1	24187023	AX-95941517	TT	CC	TC	TT	CSCWR_Os01g42080__87023
1	24187221	AX-95933940	CC	TT	TC	CC	CSCWR_Os01g42080__87221
1	24187261	AX-95917422	TT	CC	TC	TT	CSCWR_Os01g42080__87261
1	24187289	AX-95941817	AA	CC	AC	AA	CSCWR_Os01g42080__87289
1	24187622	AX-95918514	GG	AA	AG	GG	CSCWR_Os01g42080__87622
1	24187748	AX-95941715	CC	TT	TC	CC	CSCWR_Os01g42080__87748
1	24188544	AX-95917074	CC	TT	TC	CC	CSCWR_Os01g42080__88544
1	24239309	AX-95962216	CC	AA	AC	AC	CSCWR_Os01g42190__39309
1	24268730	AX-95918823	TT	CC	TC	TC	SCR200_Os01g42260_68730
1	24276057	AX-95919286	AA	TT	AT	AA	SCR200_Os01g42260_76057
1	24280038	AX-95916772	TT	CC	TC	TT	SCR200_Os01g42270_80038
1	24484516	AX-95943102	TT	CC	TC	TT	CSCWR_Os01g42490__84516
1	24485258	AX-95940194	TT	CC	TC	TT	CSCWR_Os01g42490__85258
1	24485668	AX-95944520	GG	AA	GG	AG	CSCWR_Os01g42490__85668
1	24496276	AX-95916734	GG	GG	CG	GG	SCR100_Os01g42510_96276
1	24497392	AX-95942658	GG	GG	AG	GG	SCR100_Os01g42510_97392
1	24575383	AX-95943216	GG	GG	AG	GG	CSCWR_Os01g42630__75383
1	24720177	AX-95918133	AA	AA	AC	AA	SCR100_Os01g42860_20177
1	25140512	AX-95942495	TT	TT	TG	TG	SCR100_Os01g43380_40512
1	25140580	AX-95934196	AA	AA	AG	AG	SCR100_Os01g43380_40580
1	25142034	AX-95943873	AA	AA	AG	AG	SCR100_Os01g43380_42034
1	25143850	AX-95943920	CC	CC	TC	TC	SCR100_Os01g43380_43850
1	25795959	AX-95934461	AA	TT	AT	AA	CSCWR_Os01g44394__95959
1	28073822	AX-95944207	GG	GG	AG	AG	SCR100_Os01g48420_73822
1	28385928	AX-95918772	AA	AA	AA	AG	SCR200_Os01g48900_85928
1	28468868	AX-95942405	TT	AA	TT	AT	CSCWR_Os01g49000__68868
1	28674564	AX-95942187	CC	TT	CC	TC	CSCWR_Os01g49310__74564
1	28694482	AX-95941607	TT	CC	TC	TC	CSCWR_Os01g49330__94482
1	28694571	AX-95943885	CC	GG	CG	CG	CSCWR_Os01g49330__94571
1	28754256	AX-95940589	CC	CC	CC	TC	CSCWR_Os01g49430__54256
1	28924477	AX-95933974	CC	GG	CG	CC	SCR100_Os01g49800_24477
1	28926651	AX-95942339	CC	GG	CG	CC	SCR100_Os01g49810_26651
1	32321638	AX-95964813	CC	TT	CC	TT	SCR200_Os01g55530_21638	qSSIGY1.1
1	32553234	AX-95917786	GG	GG	GG	CG	CSCWR_Os01g55950__53234
1	33099339	AX-95917699	GG	GG	GG	AG	CSCWR_Os01g56790__99339
1	33327849	AX-95916547	GG	GG	GG	AG	CSCWR_Os01g57110__27849
1	33798812	AX-95942476	CC	CC	CC	AC	CSCWR_Os01g57890__98812
1	34213458	AX-95942522	CC	CC	CC	CG	CSCWR_Os01g58610__13458
1	34250817	AX-95942752	CC	CC	CC	CG	SCR100_Os01g58680_50817
1	34630996	AX-95944760	CC	CC	CC	CG	CSCWR_Os01g59340__30996
1	34814972	AX-95918833	AA	AA	AG	AG	AGCRG_Os01g59630_14972
1	34835846	AX-95918611	CC	CC	TC	TC	SCR200_Os01g59660_35846
1	34837216	AX-95933968	TT	TT	AT	AT	SCR200_Os01g59660_37216
1	34837727	AX-95917909	GG	GG	AG	AG	SCR200_Os01g59660_37727
1	34839506	AX-95934313	GG	GG	CG	CG	SCR200_Os01g59660_39506
1	34843026	AX-95918335	TT	TT	TC	TC	CSCWR_Os01g59670__43026
1	34844658	AX-95943573	GG	GG	AG	AG	CSCWR_Os01g59670__44658
1	34844881	AX-95942401	TT	TT	TC	TC	CSCWR_Os01g59670__44881
1	34845208	AX-95939910	TT	TT	TC	TC	CSCWR_Os01g59670__45208
1	34845627	AX-95934023	GG	GG	AG	AG	CSCWR_Os01g59670__45627
1	34845843	AX-95934431	CC	CC	TC	TC	CSCWR_Os01g59670__45843
1	34846857	AX-95918075	GG	GG	AG	AG	CSCWR_Os01g59670__46857
1	34847220	AX-95916935	CC	CC	TC	TC	CSCWR_Os01g59670__47220
1	34894278	AX-95934173	AA	AA	AC	AC	SCR200_Os01g59760_94278
1	34894672	AX-95933619	AA	AA	AG	AG	SCR200_Os01g59760_94672
1	34948059	AX-95964831	CC	CC	TC	TC	SCR100_Os01g59860_48059
1	34949120	AX-95941687	TT	TT	TG	TG	SCR100_Os01g59860_49120
1	34950200	AX-95917949	GG	GG	AG	AG	SCR100_Os01g59860_50200
1	34950779	AX-95933611	AA	AA	AT	AT	SCR100_Os01g59860_50779
1	34965325	AX-95934183	AA	AA	AT	AT	SCR100_Os01g59890_65325
1	34979206	AX-95942557	---	GG	CC	GG	SCR200_Os01g59930_79206	qSSIGY1.2
1	34979924	AX-95916831	CC	CC	TC	TC	SCR200_Os01g59930_79924
1	35002949	AX-95933818	AA	AA	AC	AC	SCR100_Os01g59970_02949
1	35005332	AX-95916236	AA	AA	AG	AG	CSCWR_Os01g59980__05332
1	35005728	AX-95941144	TT	TT	TC	TC	CSCWR_Os01g59980__05728
1	35005870	AX-95943537	CC	CC	TC	TC	CSCWR_Os01g59980__05870
1	35006235	AX-95942414	GG	GG	CG	CG	CSCWR_Os01g59980__06235
1	35007138	AX-95917183	GG	GG	AG	AG	CSCWR_Os01g59980__07138
1	35007366	AX-95941415	CC	CC	AC	AC	CSCWR_Os01g59980__07366
1	35007694	AX-95941751	TT	TT	TC	TC	CSCWR_Os01g59980__07694
1	35007920	AX-95944218	TT	TT	AT	AT	CSCWR_Os01g59980__07920
1	35009613	AX-95944308	CC	CC	AC	AC	SCR200_Os01g59990_09613
1	35011228	AX-95918843	TT	TT	TC	CC	SCR200_Os01g59990_11228
1	35012983	AX-95943350	CC	CC	TC	TC	SCR100_Os01g60000_12983
1	35013142	AX-95942088	TT	TT	TC	TC	SCR100_Os01g60000_13142
1	35013891	AX-95917838	CC	CC	CG	CG	SCR100_Os01g60000_13891
1	35014354	AX-95941515	TT	TT	TC	TC	SCR100_Os01g60000_14354
1	35014930	AX-95916612	AA	AA	AG	AG	SCR100_Os01g60000_14930
1	35014997	AX-95917686	AA	AA	AG	AG	SCR100_Os01g60000_14997
1	35016182	AX-95962017	CC	CC	TC	TC	SCR100_Os01g60000_16182
1	35016865	AX-95916338	TT	TT	TC	TC	SCR200_Os01g60010_16865
1	35017294	AX-95916147	GG	GG	AG	AG	SCR200_Os01g60010_17294
1	35033285	AX-95941163	CC	CC	TC	TC	CSCWR_Os01g60040__33285
1	35033368	AX-95934464	CC	CC	AC	AC	CSCWR_Os01g60040__33368
1	35033390	AX-95943242	CC	CC	TC	TC	CSCWR_Os01g60040__33390
1	35035720	AX-95934403	AA	AA	AC	AC	CSCWR_Os01g60040__35720
1	35040136	AX-95918244	AA	AA	AG	AG	CSCWR_Os01g60040__40136
1	35041562	AX-95934418	AA	AA	AT	AT	CSCWR_Os01g60040__41562
1	35041574	AX-95942780	TT	TT	TC	TC	CSCWR_Os01g60040__41574
1	35043073	AX-95933537	TT	TT	TC	TC	CSCWR_Os01g60040__43073
1	35043652	AX-95942110	TT	TT	TC	TC	CSCWR_Os01g60040__43652
1	35070246	AX-95917503	CC	CC	TC	TC	SCR200_Os01g60060_70246
1	35163610	AX-95918469	AA	AA	AG	AG	SCR200_Os01g60230_63610
1	35482728	AX-95933686	CC	CC	CC	TC	SCR200_Os01g60790_82728
1	38556425	AX-95944698	AA	AA	AG	AG	SCR100_Os01g65850_56425
1	38561388	AX-95943332	CC	CC	CC	CG	SCR100_Os01g65850_61388
1	39456907	AX-95944223	TT	CC	TT	CC	CSCWR_Os01g67370__56907	qSSIGY1.3
1	39906238	AX-95934463	AA	AA	AG	AA	SCR100_Os01g68070_06238
1	39937628	AX-95941776	GG	GG	CG	GG	SCR100_Os01g68130_37628
1	40105932	AX-95941108	TT	TT	AT	TT	CSCWR_Os01g68450__05932
1	40880591	AX-95919131	GG	GG	AG	AG	SCR100_UOs01g70060_80591
1	40938938	AX-95964815	AA	AA	AA	AG	SCR100_Os01g70170_38938
1	41116594	AX-95941759	TT	---	AT	TT	CSCWR_Os01g70410__16594
1	42248164	AX-95917571	CC	TT	TC	CC	CSCWR_Os01g72310__48164
1	42283089	AX-95918037	TT	CC	TC	TT	CSCWR_Os01g72340__83089
1	42283125	AX-95944314	CC	TT	TC	CC	CSCWR_Os01g72340__83125
1	42287733	AX-95916637	TT	CC	TC	TT	CSCWR_Os01g72340__87733
1	42300243	AX-95917076	GG	TT	TG	GG	CSCWR_Os01g72370__00243
1	42302478	AX-95933582	CC	AA	AC	CC	CSCWR_Os01g72370__02478
1	42511672	AX-95916485	GG	GG	CG	CG	CSCWR_Os01g72700__11672
1	42513925	AX-95916417	TT	TT	TT	TC	CSCWR_Os01g72700__13925
1	42548237	AX-95944848	TT	TT	TG	TG	SCR100_Os01g72780_48237
1	42552524	AX-95942503	TT	TT	TC	TC	SCR100_Os01g72780_52524
1	42552780	AX-95919281	CC	CC	TC	TC	SCR100_Os01g72780_52780
1	42553783	AX-95934426	TT	TT	AT	AT	SCR100_Os01g72780_53783
1	42553789	AX-95962275	AA	AA	AG	AG	SCR100_Os01g72780_53789
1	42553983	AX-95934002	GG	GG	TG	TG	SCR100_Os01g72780_53983
1	42554292	AX-95933856	TT	TT	TC	TC	SCR100_Os01g72780_54292
1	42562160	AX-95917060	TT	CC	TC	TC	CSCWR_Os01g72800_62160
1	42593286	AX-95918979	CC	TT	TC	TC	SCR100_Os01g72870_93286
1	42593695	AX-95942777	AA	AA	AG	AA	SCR100_Os01g72870_93695
1	42594519	AX-95942335	GG	GG	CG	GG	SCR100_Os01g72870_94519
1	42594551	AX-95919416	AA	CC	AC	AC	SCR100_Os01g72870_94551
1	42597555	AX-95942648	TT	AA	AT	AT	SCR100_Os01g72880_97555
1	42598426	AX-95943045	TT	CC	TC	TC	SCR100_Os01g72880_98426
1	42598913	AX-95918895	GG	AA	AG	AG	SCR100_Os01g72880_98913
1	42599150	AX-95941919	GG	AA	AG	AG	SCR100_Os01g72880_99150
1	42601077	AX-95917373	TT	AA	AT	AT	SCR100_Os01g72880_01077
1	42601622	AX-95917448	GG	TT	TG	TG	SCR100_Os01g72880_01622
1	42603952	AX-95918918	TT	CC	TC	TC	CSCWR_Os01g72890_03952
1	42608582	AX-95933457	CC	TT	TC	TC	CSCWR_Os01g72900_08582
1	42637244	AX-95918208	GG	TT	TG	TG	SCR100_Os01g72940_37244
1	42639808	AX-95943189	TT	CC	TC	TC	SCR100_Os01g72950_39808
1	42642734	AX-95919077	GG	CC	CG	CG	SCR100_Os01g72960_42734
1	42643523	AX-95916660	TT	AA	AT	AT	SCR100_Os01g72960_43523
1	42653366	AX-95940781	GG	AA	AG	AG	SCR100_Os01g72970_53366
1	42653395	AX-95941628	GG	AA	AG	AG	SCR100_Os01g72970_53395
1	42653696	AX-95940981	AA	CC	AC	AC	SCR100_Os01g72970_53696
1	42655212	AX-95934242	GG	AA	AG	AG	SCR100_Os01g72970_55212
1	42655220	AX-95962153	GG	TT	TG	TG	SCR100_Os01g72970_55220
1	42655319	AX-95918672	TT	GG	TG	TG	SCR100_Os01g72970_55319
1	42655354	AX-95942661	TT	AA	AT	AT	SCR100_Os01g72970_55354
1	42655406	AX-95916505	AA	GG	AG	AG	SCR100_Os01g72970_55406
1	42655801	AX-95916793	GG	AA	AG	AG	SCR100_Os01g72970_55801
1	42656610	AX-95941332	CC	GG	CG	CG	SCR100_Os01g72980_56610
1	42659640	AX-95917071	CC	TT	TC	TC	SCR100_Os01g72980_59640
1	42660362	AX-95918513	GG	AA	AG	AG	SCR100_Os01g72980_60362
1	42661407	AX-95917203	GG	TT	TG	TG	SCR100_Os01g72980_61407
1	42661889	AX-95933763	AA	TT	AT	AT	SCR100_Os01g72980_61889
1	42661942	AX-95917584	TT	CC	TC	TC	SCR100_Os01g72980_61942
1	42749400	AX-95944624	TT	CC	TC	TC	SCR100_Os01g73150_49400
1	42749636	AX-95933392	AA	GG	AG	AG	SCR100_Os01g73150_49636
1	42750305	AX-95943676	GG	AA	AG	AG	SCR100_Os01g73150_50305
1	42752670	AX-95933834	CC	TT	TC	TC	CSCWR_Os01g73160_52670
1	42752826	AX-95915959	TT	CC	TC	TC	CSCWR_Os01g73160_52826
1	42753061	AX-95933837	AA	TT	AT	AT	CSCWR_Os01g73160_53061
1	42753838	AX-95934433	AA	CC	AC	AC	CSCWR_Os01g73160_53838
1	42760823	AX-95940652	CC	TT	TC	TC	SCR100_Os01g73180_60823
1	42774792	AX-95943227	AA	TT	AT	AT	CSCWR_UOs01g73230__74792
1	42864792	AX-95940195	CC	GG	CG	CG	SCR100_UOs01g73400_64792
1	42877386	AX-95933690	GG	AA	AG	AG	SCR100_Os01g73430_77386
1	42877400	AX-95962206	AA	GG	AG	AG	SCR100_Os01g73430_77400
1	42878044	AX-95917459	AA	GG	AG	AG	SCR100_Os01g73430_78044
1	42878600	AX-95916815	TT	GG	TG	TG	SCR100_Os01g73430_78600
1	42879841	AX-95942387	GG	CC	CG	CG	SCR100_Os01g73430_79841
1	42880806	AX-95919373	TT	CC	TC	TC	SCR100_Os01g73430_80806
1	42906655	AX-95961976	AA	CC	AC	AC	SCR100_Os01g73480_06655
1	42906756	AX-95933870	AA	CC	AC	AC	SCR100_Os01g73480_06756
1	42907133	AX-95933403	AA	CC	AC	AC	SCR100_Os01g73480_07133
1	42907273	AX-95915916	TT	AA	AT	AT	SCR100_Os01g73480_07273
1	42907629	AX-95962204	TT	GG	TG	TG	SCR100_Os01g73480_07629
1	42909828	AX-95939868	CC	GG	CG	CG	SCR100_Os01g73480_09828
1	42909942	AX-95939853	GG	AA	AG	AG	SCR100_Os01g73480_09942
1	42909967	AX-95962344	GG	CC	CG	CG	SCR100_Os01g73480_09967
1	42917797	AX-95933607	CC	TT	TC	TC	CSCWR_Os01g73514_17797
1	42918168	AX-95916064	TT	CC	TC	TC	CSCWR_Os01g73514_18168
1	42920303	AX-95919512	GG	AA	AG	AG	CSCWR_Os01g73514_20303
1	42920455	AX-95918661	AA	GG	AG	AG	CSCWR_Os01g73514_20455
1	42921136	AX-95917900	GG	AA	AG	AG	CSCWR_Os01g73514_21136
1	42921877	AX-95916138	GG	AA	AG	AG	CSCWR_Os01g73514_21877
1	42922198	AX-95963497	TT	GG	TG	TG	CSCWR_Os01g73514_22198
1	42922759	AX-95934354	TT	CC	TC	TC	CSCWR_Os01g73514_22759
1	42923296	AX-95934029	AA	CC	AC	AC	CSCWR_Os01g73514_23296
1	42923764	AX-95964582	CC	AA	AC	AC	CSCWR_Os01g73514_23764
1	42923923	AX-95933970	CC	TT	TC	TC	CSCWR_Os01g73514_23923
1	42923989	AX-95915978	TT	CC	TC	TC	CSCWR_Os01g73514_23989
1	42940720	AX-95942706	CC	TT	TC	TC	SCR100_Os01g73540_40720
1	42940892	AX-95940593	CC	GG	CG	CG	SCR100_Os01g73540_40892
1	42941341	AX-95942613	CC	TT	TC	TC	SCR100_Os01g73540_41341
1	42941396	AX-95941177	CC	TT	TC	TC	SCR100_Os01g73540_41396
1	42945467	AX-95916850	GG	TT	TG	TG	CSCWR_Os01g73560_45467
1	42946682	AX-95917763	CC	TT	TC	TC	CSCWR_Os01g73560_46682
1	42946695	AX-95919321	AA	GG	AG	AG	CSCWR_Os01g73560_46695
1	42946818	AX-95917881	CC	TT	TC	TC	CSCWR_Os01g73560_46818
1	42946992	AX-95917003	TT	CC	TC	TC	CSCWR_Os01g73560_46992
1	42947474	AX-95918668	GG	AA	AG	AG	CSCWR_Os01g73560_47474
1	42947737	AX-95934074	GG	CC	CG	CG	CSCWR_Os01g73560_47737
1	42947764	AX-95917089	AA	GG	AG	AG	CSCWR_Os01g73560_47764
1	42948095	AX-95934233	TT	CC	TC	TC	CSCWR_Os01g73560_48095
1	42948546	AX-95944163	AA	GG	AG	AG	CSCWR_Os01g73560_48546
1	42951289	AX-95918641	GG	AA	AG	AG	CSCWR_Os01g73570_51289
1	42951466	AX-95918417	TT	CC	TC	TC	CSCWR_Os01g73570_51466
1	42951523	AX-95963056	AA	TT	AT	TT	CSCWR_Os01g73570_51523
1	42951537	AX-95941927	CC	AA	AC	AC	CSCWR_Os01g73570_51537
1	43022331	AX-95918535	GG	AA	AG	AG	CSCWR_Os01g73680_22331
1	43046584	AX-95941895	TT	CC	TC	TC	SCR100_Os01g73750_46584
1	43047974	AX-95942036	TT	CC	TC	TC	SCR100_Os01g73750_47974
1	43051301	AX-95917655	GG	CC	CG	CG	SCR100_Os01g73760_51301
1	43063761	AX-95918235	TT	CC	TC	TC	CSCWR_Os01g73780_63761
1	43063820	AX-95916717	CC	GG	CG	CG	CSCWR_Os01g73780_63820
1	43064368	AX-95916051	TT	AA	AT	AT	CSCWR_Os01g73780_64368
1	43064567	AX-95915843	TT	GG	TG	TG	CSCWR_Os01g73780_64567
1	43067315	AX-95942797	CC	GG	CG	CG	SCR100_Os01g73790_67315
1	43067516	AX-95944283	AA	CC	AC	AC	SCR100_Os01g73790_67516
1	43067970	AX-95916822	GG	CC	CG	CG	SCR100_Os01g73790_67970
1	43098090	AX-95919296	CC	TT	TC	TC	SCR100_Os01g73830_98090
1	43146796	AX-95917766	CC	TT	CC	TC	AGCRG_Os01g73890_46796
1	43147405	AX-95964810	AA	CC	AC	AC	AGCRG_Os01g73890_47405
1	43154223	AX-95917864	CC	TT	TC	TC	CSCWR_UOs01g73910__54223
1	43164601	AX-95916622	AA	GG	AA	AG	CSCWR_Os01g73950_64601
1	43166827	AX-95916682	CC	AA	AC	AC	CSCWR_Os01g73950_66827
1	43168904	AX-95940551	TT	GG	TG	TG	CSCWR_Os01g73950_68904
1	43173416	AX-95944370	AA	GG	AG	AG	SCR100_Os01g73960_73416
1	43173547	AX-95943076	AA	GG	AG	AG	SCR100_Os01g73960_73547
1	43174579	AX-95943370	TT	CC	TC	TC	SCR100_Os01g73960_74579
1	43187624	AX-95916638	AA	GG	AG	AG	CSCWR_Os01g74000_87624
1	43190386	AX-95919098	AA	GG	AG	AG	CSCWR_Os01g74000_90386
1	43192874	AX-95933625	GG	CC	CG	CG	CSCWR_Os01g74000_92874
1	43197419	AX-95942172	AA	CC	AC	AC	SCR100_Os01g74010_97419
1	43197661	AX-95941036	TT	AA	AT	AT	SCR100_Os01g74010_97661
1	43197936	AX-95918005	AA	GG	AG	AG	SCR100_Os01g74010_97936
1	43204288	AX-95919210	CC	TT	TC	TC	CSCWR_Os01g74030_04288
1	43204397	AX-95919280	CC	TT	TC	TC	CSCWR_Os01g74030_04397
1	43204642	AX-95917530	TT	CC	TC	TC	CSCWR_Os01g74030_04642
1	43204956	AX-95916755	TT	AA	AT	AT	CSCWR_Os01g74030_04956
1	43208285	AX-95917437	TT	CC	TC	TC	CSCWR_Os01g74030_08285
1	43301950	AX-95933938	GG	AA	AG	AG	CSCWR_Os01g74180_01950
1	43302127	AX-95917927	CC	TT	TC	TC	CSCWR_Os01g74180_02127
1	43304495	AX-95919571	AA	GG	AA	AG	SCR100_Os01g74190_04495
1	43305963	AX-95916473	TT	AA	AT	AT	SCR100_Os01g74190_05963
1	43344661	AX-95918867	GG	AA	AG	AG	CSCWR_Os01g74250_44661
1	43344873	AX-95917717	GG	AA	GG	AG	CSCWR_Os01g74250_44873
1	43524380	AX-95941812	TT	AA	AT	AT	CSCWR_Os01g74600_24380
1	43524439	AX-95916789	AA	GG	AG	AG	CSCWR_Os01g74600_24439
1	43538612	AX-95963209	AA	GG	AG	AG	CSCWR_Os01g74610_38612
1	43539150	AX-95919258	CC	TT	TC	TC	CSCWR_Os01g74610_39150
1	43559304	AX-95941109	TT	GG	TG	TG	CSCWR_Os01g74650_59304
1	43572026	AX-95940538	GG	GG	AG	GG	CSCWR_UOs01g74660__72026
2	42549	AX-95935021	GG	GG	GG	CG	SCR100_UOs02g01080__42549
2	169420	AX-95920255	AA	CC	CC	AC	SCR100_UOs02g01310__69420
2	184503	AX-95946865	AA	CC	AC	AC	SCR200_Os02g01340_84503
2	187504	AX-95945416	TT	AA	AA	AT	CSCWR_Os02g01350_87504
2	188850	AX-95947053	AA	TT	AT	AT	CSCWR_Os02g01350_88850
2	188942	AX-95947126	GG	TT	TG	TG	CSCWR_Os02g01350_88942
2	189741	AX-95946518	CC	TT	TC	TC	CSCWR_Os02g01350_89741
2	191211	AX-95921355	TT	CC	CC	TC	CSCWR_Os02g01350_91211
2	207436	AX-95947284	GG	TT	TG	TG	CSCWR_Os02g01360_07436
2	208185	AX-95921449	AA	CC	AC	AC	SCR200_UOs02g01370__08185
2	220043	AX-95934715	CC	TT	TC	TC	SCR200_Os02g01380_20043
2	221466	AX-95920664	GG	AA	AG	AG	SCR200_Os02g01380_21466
2	262323	AX-95921515	AA	GG	AG	AG	SCR100_Os02g01440_62323
2	266000	AX-95962295	AA	GG	AG	AG	CSCWR_Os02g01450_66000
2	266256	AX-95920821	TT	AA	AT	AT	CSCWR_Os02g01450_66256
2	266587	AX-95921724	GG	AA	AA	AG	CSCWR_Os02g01450_66587
2	266667	AX-95946584	AA	GG	AG	AG	CSCWR_Os02g01450_66667
2	268124	AX-95947174	AA	GG	AG	AG	CSCWR_Os02g01450_68124
2	301436	AX-95946296	GG	CC	CG	CG	CSCWR_Os02g01520_01436
2	302184	AX-95934476	GG	AA	AG	AG	CSCWR_Os02g01520_02184
2	302288	AX-95921603	GG	AA	AG	AG	CSCWR_Os02g01520_02288
2	399049	AX-95921031	TT	CC	TC	TC	CSCWR_Os02g01720_99049
2	534935	AX-95945574	AA	TT	AT	AT	CSCWR_Os02g01960_34935
2	535410	AX-95919912	AA	GG	AG	AG	CSCWR_Os02g01960_35410
2	535973	AX-95946888	CC	TT	TC	TC	CSCWR_Os02g01960_35973
2	559753	AX-95935077	AA	CC	AC	AC	SCR100_Os02g02010_59753
2	562672	AX-95946404	TT	CC	TC	TC	CSCWR_Os02g02020_62672
2	562862	AX-95934644	TT	CC	TC	TC	CSCWR_Os02g02020_62862
2	563471	AX-95946167	CC	TT	TC	TC	CSCWR_Os02g02020_63471
2	563507	AX-95934737	AA	GG	AG	AG	CSCWR_Os02g02020_63507
2	754028	AX-95934850	GG	AA	AG	AG	CSCWR_Os02g02290_54028
2	758944	AX-95919974	GG	AA	AG	AG	CSCWR_Os02g02290_58944
2	767416	AX-95920046	GG	TT	TG	TG	SCR200_Os02g02320_67416
2	768938	AX-95921670	TT	AA	AT	AT	SCR200_Os02g02320_68938
2	780971	AX-95934678	AA	TT	TT	AT	SCR200_Os02g02350_80971
2	824377	AX-95920048	AA	AA	AG	AG	SCR100_UOs02g02390__24377
2	872401	AX-95920626	AA	AA	AC	AC	CSCWR_Os02g02470_72401
2	873147	AX-95921279	TT	AA	AT	AT	CSCWR_Os02g02470_73147
2	874313	AX-95934535	AA	AA	AG	AG	CSCWR_Os02g02470_74313
2	888204	AX-95945617	CC	GG	CG	CC	SCR100_Os02g02490_88204
2	897261	AX-95945361	TT	TT	TC	TC	CSCWR_Os02g02520_97261
2	897386	AX-95946237	TT	TT	TC	TC	CSCWR_Os02g02520_97386
2	897513	AX-95920479	TT	TT	TC	TC	CSCWR_Os02g02520_97513
2	897685	AX-95945826	AA	AA	AG	AG	CSCWR_Os02g02520_97685
2	897878	AX-95920687	TT	TT	TC	TC	CSCWR_Os02g02520_97878
2	897969	AX-95920668	AA	AA	AG	AG	CSCWR_Os02g02520_97969
2	899752	AX-95921239	GG	GG	AG	AG	CSCWR_Os02g02520_99752
2	906128	AX-95920610	AA	TT	AT	AA	SCR200_Os02g02524_06128
2	935865	AX-95921352	GG	GG	AG	AG	SCR100_UOs02g02580__35865
2	940772	AX-95946024	GG	AA	AG	AG	SCR100_UOs02g02590__40772
2	1010619	AX-95939917	GG	CC	CG	GG	CSCWR_Os02g02690_10619
2	1011086	AX-95920351	CC	TT	TC	TC	CSCWR_Os02g02690_11086
2	1011833	AX-95945321	GG	GG	TG	TG	CSCWR_Os02g02690_11833
2	1020920	AX-95920360	TT	TT	TC	TC	SCR100_Os02g02710_20920
2	1042767	AX-95946801	GG	GG	TG	TG	CSCWR_Os02g02750_42767
2	1043487	AX-95946777	AA	AA	AG	AG	CSCWR_Os02g02750_43487
2	1044392	AX-95947506	CC	CC	TC	TC	CSCWR_Os02g02750_44392
2	1044978	AX-95947137	TT	TT	TC	TC	CSCWR_Os02g02750_44978
2	1047745	AX-95920672	CC	CC	AC	AC	SCR100_Os02g02770_47745
2	1047823	AX-95919642	AA	AA	AT	AT	SCR100_Os02g02770_47823
2	1048296	AX-95919755	GG	GG	AG	AG	SCR100_Os02g02770_48296
2	1048657	AX-95919963	AA	AA	AG	AG	SCR100_Os02g02770_48657
2	1048806	AX-95934538	TT	CC	TC	TC	SCR100_Os02g02770_48806
2	1051041	AX-95934637	CC	CC	TC	TC	SCR200_Os02g02780_51041
2	1064392	AX-95935005	AA	TT	AT	AA	SCR200_Os02g02790_64392
2	1064963	AX-95921461	GG	GG	AG	AG	SCR200_Os02g02790_64963
2	1074164	AX-95935119	GG	AA	AG	GG	SCR100_Os02g02820_74164
2	1075403	AX-95921055	GG	AA	AG	GG	SCR100_Os02g02820_75403
2	1076532	AX-95921130	CC	CC	AC	AC	SCR100_Os02g02820_76532
2	1090459	AX-95921426	CC	CC	TC	TC	CSCWR_Os02g02860_90459
2	1090657	AX-95934510	GG	GG	CG	CG	CSCWR_Os02g02860_90657
2	1091271	AX-95947003	CC	CC	TC	TC	CSCWR_Os02g02860_91271
2	1092860	AX-95946664	TT	TT	TC	TC	CSCWR_Os02g02860_92860
2	1093629	AX-95921229	GG	GG	AG	AG	CSCWR_Os02g02860_93629
2	1094397	AX-95920950	CC	CC	TC	TC	CSCWR_Os02g02860_94397
2	1094740	AX-95946531	CC	CC	AC	AC	CSCWR_Os02g02860_94740
2	1107906	AX-95920368	AA	AA	AG	AG	CSCWR_Os02g02880_07906
2	1108147	AX-95921011	GG	GG	AG	AG	CSCWR_Os02g02880_08147
2	1108356	AX-95947566	CC	CC	AC	AC	CSCWR_Os02g02880_08356
2	1108454	AX-95945943	TT	CC	TC	TC	CSCWR_Os02g02880_08454
2	1109794	AX-95921315	GG	GG	AG	AG	CSCWR_Os02g02880_09794
2	1110075	AX-95920124	CC	TT	TC	TC	CSCWR_Os02g02880_10075
2	1111619	AX-95920008	AA	TT	AT	AA	CSCWR_Os02g02880_11619
2	1127182	AX-95920911	CC	CC	AC	AC	CSCWR_Os02g02910_27182
2	1128918	AX-95947777	GG	GG	AG	AG	CSCWR_Os02g02910_28918
2	1128944	AX-95921196	TT	TT	TC	TC	CSCWR_Os02g02910_28944
2	1129350	AX-95920334	GG	GG	TG	TG	CSCWR_Os02g02910_29350
2	1129418	AX-95921319	GG	GG	CG	CG	CSCWR_Os02g02910_29418
2	1155288	AX-95920389	CC	CC	AC	AC	SCR100_Os02g02950_55288
2	1159969	AX-95934915	AA	AA	AG	AG	SCR100_Os02g02960_59969
2	1160657	AX-95934980	AA	AA	AC	AC	SCR100_Os02g02960_60657
2	1163251	AX-95921207	AA	AA	AG	AG	SCR100_Os02g02970_63251
2	1164130	AX-95920694	TT	TT	TC	TC	SCR100_Os02g02970_64130
2	1164542	AX-95920436	CC	CC	CG	CG	SCR100_Os02g02970_64542
2	1166270	AX-95946457	TT	TT	TC	TC	CSCWR_Os02g02980_66270
2	1167164	AX-95920102	TT	TT	AT	AT	CSCWR_Os02g02980_67164
2	1167935	AX-95946453	GG	CC	CG	CG	CSCWR_Os02g02980_67935
2	1187885	AX-95945644	GG	GG	AG	AG	CSCWR_Os02g03020_87885
2	1192681	AX-95947324	AA	AA	AG	AG	SCR200_Os02g03030_92681
2	1193826	AX-95934570	GG	TT	TG	GG	SCR100_Os02g03040_93826
2	1194786	AX-95921357	CC	CC	AC	AC	SCR100_Os02g03040_94786
2	1200505	AX-95921037	AA	GG	AG	AG	SCR100_Os02g03050_00505
2	1201371	AX-95934790	TT	AA	AT	AT	SCR100_Os02g03050_01371
2	1214707	AX-95946388	CC	CC	CG	CG	CSCWR_Os02g03070_14707
2	1215323	AX-95945517	GG	GG	CG	CG	CSCWR_Os02g03070_15323
2	1215357	AX-95946853	CC	CC	AC	AC	CSCWR_Os02g03070_15357
2	1215395	AX-95946685	GG	GG	AG	AG	CSCWR_Os02g03070_15395
2	1215952	AX-95920260	GG	GG	CG	CG	CSCWR_Os02g03070_15952
2	1216987	AX-95920208	GG	GG	AG	AG	CSCWR_Os02g03070_16987
2	1217521	AX-95946866	TT	TT	TG	TG	CSCWR_Os02g03070_17521
2	1223659	AX-95946106	CC	TT	TC	TC	SCR100_UOs02g03090__23659
2	1223808	AX-95921497	CC	TT	TC	TC	SCR100_UOs02g03090__23808
2	1225796	AX-95945384	AA	GG	AG	AG	SCR100_UOs02g03090__25796
2	1226089	AX-95946941	AA	CC	AC	AC	SCR100_UOs02g03090__26089
2	1228983	AX-95921583	CC	CC	TC	TC	SCR100_UOs02g03100__28983
2	1230148	AX-95920336	GG	GG	TG	TG	SCR100_UOs02g03100__30148
2	1289324	AX-95945207	AA	AA	AT	AT	CSCWR_Os02g03230_89324
2	1289378	AX-95947499	GG	GG	AG	AG	CSCWR_Os02g03230_89378
2	1289978	AX-95946462	AA	GG	GG	AG	CSCWR_Os02g03230_89978
2	1290191	AX-95920480	AA	AA	AG	AG	CSCWR_Os02g03230_90191
2	1308993	AX-95947101	AA	AA	AG	AG	CSCWR_Os02g03260_08993
2	1309335	AX-95945510	CC	CC	TC	TC	CSCWR_Os02g03260_09335
2	1318440	AX-95919585	TT	CC	TC	TC	SCR100_Os02g03270_18440
2	1318515	AX-95919583	GG	AA	AG	GG	SCR100_Os02g03270_18515
2	1328936	AX-95920329	AA	AA	AG	AG	SCR100_UOs02g03280__28936
2	1329014	AX-95946886	CC	TT	TC	TC	SCR100_UOs02g03280__29014
2	1335024	AX-95945386	AA	GG	AG	AG	SCR100_UOs02g03310__35024
2	1335304	AX-95921601	CC	TT	TC	TC	SCR100_UOs02g03310__35304
2	1336446	AX-95947414	CC	CC	TC	TC	SCR100_UOs02g03310__36446
2	1336533	AX-95921705	GG	GG	AG	AG	SCR100_UOs02g03310__36533
2	1337686	AX-95947464	GG	GG	AG	AG	SCR100_UOs02g03310__37686
2	1346397	AX-95921419	AA	AA	AG	AG	SCR100_Os02g03330_46397
2	1347495	AX-95920462	GG	GG	TG	TG	CSCWR_Os02g03340_47495
2	1347796	AX-95935101	GG	GG	AG	AG	CSCWR_Os02g03340_47796
2	1348727	AX-95920400	AA	AA	AG	AG	CSCWR_Os02g03340_48727
2	1349027	AX-95921646	CC	TT	TC	TC	CSCWR_Os02g03340_49027
2	1390593	AX-95935037	GG	TT	TG	GG	SCR200_Os02g03410_90593
2	1391011	AX-95934991	TT	TT	TC	TC	SCR200_Os02g03410_91011
2	1392683	AX-95920047	TT	TT	TC	TC	SCR200_Os02g03410_92683
2	1392732	AX-95921517	AA	AA	AG	AG	SCR200_Os02g03410_92732
2	1394037	AX-95921457	AA	AA	AC	AC	SCR200_Os02g03410_94037
2	1396595	AX-95920259	GG	GG	AG	AG	SCR100_Os02g03420_96595
2	1396613	AX-95921507	GG	GG	AG	AG	SCR100_Os02g03420_96613
2	1434476	AX-95934974	TT	TT	TC	TC	SCR100_Os02g03530_34476
2	1434989	AX-95920014	AA	AA	AG	AG	SCR100_Os02g03530_34989
2	1435311	AX-95934940	TT	TT	TC	TC	SCR100_Os02g03530_35311
2	1436289	AX-95920493	GG	GG	AG	AG	SCR100_Os02g03530_36289
2	1436519	AX-95920322	CC	CC	CG	CG	SCR100_Os02g03530_36519
2	1436705	AX-95920793	CC	CC	TC	TC	SCR100_Os02g03530_36705
2	1437479	AX-95934682	CC	CC	AC	AC	SCR200_Os02g03540_37479
2	1469613	AX-95946492	CC	CC	CG	CG	CSCWR_Os02g03600_69613
2	1542263	AX-95921128	GG	AA	AG	GG	CSCWR_Os02g03690_42263
2	1542351	AX-95920619	GG	TT	TG	GG	CSCWR_Os02g03690_42351
2	1542756	AX-95921708	AA	GG	AG	AA	CSCWR_Os02g03690_42756
2	1564468	AX-95946037	CC	TT	TC	CC	CSCWR_UOs02g03730_64468
2	1565144	AX-95919601	AA	GG	AG	AA	CSCWR_UOs02g03730_65144
2	1566118	AX-95921247	TT	CC	TC	TT	SCR100_Os02g03740_66118
2	1577804	AX-95945980	TT	CC	TC	TT	SCR100_Os02g03760_77804
2	1598729	AX-95920239	AA	CC	AC	AC	CSCWR_Os02g03790_98729
2	1750554	AX-95921389	GG	AA	AG	AG	CSCWR_Os02g04030_50554
2	2008764	AX-95947054	AA	GG	AG	AG	CSCWR_Os02g04520_08764
2	2014265	AX-95934530	AA	GG	AG	AG	SCR200_Os02g04530_14265
2	2038403	AX-95945822	GG	GG	GG	TG	SCR200_UOs02g04560__38403
2	2084778	AX-95920252	AA	GG	AG	AG	SCR200_Os02g04650_84778
2	2805546	AX-95934721	TT	CC	TC	TC	CSCWR_Os02g05710_05546
2	2805973	AX-95920634	AA	AA	AG	AG	CSCWR_Os02g05710_05973
2	2823032	AX-95921145	CC	CC	AC	AC	SCR200_Os02g05730_23032
2	2868857	AX-95935079	AA	AA	AG	AG	SCR200_Os02g05810_68857
2	2878568	AX-95921445	GG	AA	AG	AG	SCR100_Os02g05840_78568
2	2880806	AX-95921106	GG	TT	TG	GG	SCR100_Os02g05840_80806
2	2880932	AX-95920091	AA	GG	AG	AA	SCR100_Os02g05840_80932
2	2881029	AX-95934927	AA	GG	AG	AA	SCR100_Os02g05840_81029
2	2881461	AX-95934526	AA	GG	AG	AA	SCR100_Os02g05840_81461
2	2904946	AX-95935117	AA	TT	AT	AA	CSCWR_Os02g05880_04946
2	2904979	AX-95945440	TT	AA	AT	TT	CSCWR_Os02g05880_04979
2	2908264	AX-95920373	GG	AA	AG	GG	CSCWR_Os02g05880_08264
2	2908628	AX-95920831	TT	TT	TC	TC	CSCWR_Os02g05880_08628
2	2917157	AX-95921698	GG	TT	TG	TG	CSCWR_Os02g05880_17157
2	2918131	AX-95946243	CC	TT	TC	TC	CSCWR_Os02g05880_18131
2	2924353	AX-95920305	AA	AA	AG	AG	CSCWR_Os02g05890_24353
2	3183118	AX-95921012	TT	CC	TC	TT	CSCWR_Os02g06370_83118
2	3186298	AX-95946593	TT	CC	TC	TT	CSCWR_Os02g06370_86298
2	3204694	AX-95945695	CC	AA	AC	CC	CSCWR_UOs02g06410_04694
2	3230384	AX-95946554	TT	CC	TC	TC	CSCWR_Os02g06480_30384
2	3230898	AX-95935171	CC	AA	AA	AC	CSCWR_Os02g06480_30898
2	3230906	AX-95946113	CC	TT	TT	TC	CSCWR_Os02g06480_30906
2	3232104	AX-95920176	CC	AA	AC	AC	CSCWR_Os02g06480_32104
2	3233479	AX-95946817	CC	TT	TC	TC	CSCWR_Os02g06480_33479
2	3235875	AX-95945926	CC	TT	TT	TC	CSCWR_UOs02g06490_35875
2	3255777	AX-95962291	CC	GG	CG	CG	CSCWR_Os02g06520_55777
2	4032133	AX-95946864	AA	GG	AG	AG	CSCWR_Os02g07730_32133
2	4033558	AX-95945839	AA	TT	AT	AT	CSCWR_Os02g07730_33558
2	4035088	AX-95920382	TT	AA	AT	AT	CSCWR_Os02g07740_35088
2	4036499	AX-95947097	AA	GG	AG	AG	CSCWR_Os02g07740_36499
2	4036767	AX-95947761	GG	AA	AG	AG	CSCWR_Os02g07740_36767
2	4083938	AX-95947297	TT	CC	TC	TC	CSCWR_Os02g07800_83938
2	4303931	AX-95920904	TT	CC	TC	TT	CSCWR_Os02g08130_03931
2	4304819	AX-95934829	CC	GG	CG	CG	CSCWR_Os02g08130_04819
2	4412294	AX-95920076	CC	CC	TC	TC	CSCWR_Os02g08300_12294
2	4440736	AX-95921595	AA	AA	AT	AT	SCR200_Os02g08360_40736
2	4574188	AX-95965071	CC	TT	TC	CC	CSCWR_Os02g08500_74188
2	4575260	AX-95935174	TT	CC	TC	TT	CSCWR_Os02g08500_75260
2	4804923	AX-95946067	TT	TT	AT	TT	CSCWR_Os02g09340_04923
2	4805073	AX-95921200	TT	CC	TC	TT	CSCWR_Os02g09340_05073
2	4805729	AX-95934842	AA	CC	AC	AA	CSCWR_Os02g09340_05729
2	4806202	AX-95920254	GG	CC	CG	GG	CSCWR_Os02g09340_06202
2	4820984	AX-95945907	GG	GG	AG	GG	CSCWR_Os02g09380_20984
2	4850776	AX-95946806	AA	CC	AC	AA	CSCWR_Os02g09450_50776
2	4851175	AX-95920777	AA	GG	AG	AA	CSCWR_Os02g09450_51175
2	4862486	AX-95934961	GG	GG	AG	GG	SCR200_UOs02g09470_62486
2	4909542	AX-95920768	GG	GG	CG	GG	CSCWR_Os02g09530_09542
2	4909947	AX-95920228	TT	TT	TC	TT	CSCWR_Os02g09530_09947
2	4910490	AX-95945662	GG	AA	AG	AG	CSCWR_Os02g09530_10490
2	5056335	AX-95921070	AA	GG	GG	AG	SCR200_Os02g09800_56335
2	5065585	AX-95921127	TT	GG	TG	TG	SCR100_Os02g09820_65585
2	5146277	AX-95920456	GG	AA	AG	AG	SCR100_Os02g09920_46277
2	5208617	AX-95945691	CC	TT	TC	TC	CSCWR_UOs02g10010_08617
2	5240950	AX-95947017	GG	AA	AG	AG	CSCWR_Os02g10060_40950
2	5242065	AX-95921584	TT	CC	TC	TC	CSCWR_Os02g10060_42065
2	5340698	AX-95921343	TT	GG	TG	TG	SCR200_Os02g10190_40698
2	5354621	AX-95919792	AA	GG	AG	AG	CSCWR_UOs02g10220_54621
2	5491050	AX-95919961	AA	GG	AG	AG	SCR100_Os02g10450_91050
2	5576069	AX-95920625	AA	GG	AG	AG	CSCWR_UOs02g10600_76069
2	5741581	AX-95947698	CC	GG	CG	CG	SCR100_UOs02g10810__41581
2	5801196	AX-95921297	CC	TT	TC	TC	CSCWR_Os02g10920_01196
2	6261078	AX-95920223	AA	AA	AA	AG	SCR200_UOs02g12060_61078
2	6434648	AX-95945521	AA	TT	AT	AT	CSCWR_Os02g12360_34648
2	6440863	AX-95945479	CC	TT	TC	TC	CSCWR_Os02g12360_40863
2	6602624	AX-95921630	CC	TT	TC	TC	SCR200_Os02g12650_02624
2	6706956	AX-95934875	GG	AA	AG	AG	SCR100_UOs02g12790__06956
2	6707293	AX-95934781	AA	GG	AG	AG	SCR100_UOs02g12790__07293
2	6727179	AX-95920707	GG	AA	AG	AG	SCR200_Os02g12810_27179
2	6752215	AX-95919866	AA	GG	AG	AG	SCR100_Os02g12830_52215
2	7032875	AX-95920338	TT	GG	TG	TG	CSCWR_Os02g13200_32875
2	7033828	AX-95921271	AA	AA	AG	AA	CSCWR_Os02g13200_33828
2	7123792	AX-95920756	TT	GG	GG	TG	SCR100_Os02g13350_23792
2	7126006	AX-95935149	GG	TT	TT	TG	SCR100_Os02g13350_26006
2	7318328	AX-95947632	AA	CC	AC	AC	CSCWR_Os02g13640_18328
2	7318829	AX-95946798	CC	GG	CG	CG	CSCWR_Os02g13640_18829
2	7322613	AX-95946332	TT	CC	TC	TC	SCR100_Os02g13650_22613
2	7322673	AX-95920283	AA	CC	AC	AC	SCR100_Os02g13650_22673
2	7997558	AX-95934988	CC	TT	TC	TC	SCR100_Os02g14510_97558
2	8009452	AX-95947798	TT	AA	AT	AT	CSCWR_Os02g14530_09452
2	8012669	AX-95946901	CC	TT	TC	TC	CSCWR_Os02g14530_12669
2	8012810	AX-95921711	GG	AA	AG	AG	CSCWR_Os02g14530_12810
2	8013015	AX-95921668	GG	AA	AG	AG	CSCWR_Os02g14530_13015
2	8013772	AX-95946838	GG	TT	TG	TG	CSCWR_Os02g14530_13772
2	8014153	AX-95935010	CC	GG	CG	CG	CSCWR_Os02g14530_14153
2	8014488	AX-95945771	CC	TT	TC	TC	CSCWR_Os02g14530_14488
2	8015263	AX-95921669	GG	AA	AG	AG	CSCWR_Os02g14530_15263
2	8136218	AX-95947770	GG	CC	CG	CG	CSCWR_Os02g14730_36218
2	8137773	AX-95920947	GG	AA	AG	AG	CSCWR_Os02g14730_37773
2	8140244	AX-95947610	CC	CC	CG	CC	CSCWR_Os02g14730_40244
2	8197663	AX-95945049	TT	GG	TG	TG	CSCWR_Os02g14780_97663
2	8197807	AX-95919639	CC	TT	TC	TC	CSCWR_Os02g14780_97807
2	8198091	AX-95945382	CC	TT	TC	TC	CSCWR_Os02g14780_98091
2	8198855	AX-95946869	AA	CC	AC	AC	CSCWR_Os02g14780_98855
2	8199740	AX-95920815	CC	AA	AC	AC	CSCWR_Os02g14780_99740
2	8246290	AX-95920854	AA	GG	AG	AG	SCR200_Os02g14840_46290
2	8324751	AX-95920915	CC	TT	TC	TC	CSCWR_Os02g14910_24751
2	8454247	AX-95934556	TT	TT	TG	TT	SCR100_Os02g15160_54247
2	8491549	AX-95946006	AA	AA	AG	AA	CSCWR_Os02g15220_91549
2	8492860	AX-95920712	CC	CC	TC	CC	CSCWR_Os02g15220_92860
2	8494160	AX-95920049	GG	GG	TG	GG	CSCWR_Os02g15220_94160
2	8495838	AX-95947107	AA	AA	AG	AA	CSCWR_Os02g15220_95838
2	8496130	AX-95946756	AA	AA	AG	AA	CSCWR_Os02g15220_96130
2	8536814	AX-95947463	CC	CC	TC	CC	CSCWR_Os02g15270_36814
2	8612563	AX-95965073	TT	TT	TC	TT	SCR200_Os02g15410_12563
2	8755045	AX-95921695	AA	GG	AG	AG	CSCWR_Os02g15580_55045
2	8755323	AX-95934972	CC	TT	TC	TC	CSCWR_Os02g15580_55323
2	8756009	AX-95919700	AA	AA	AT	AT	CSCWR_Os02g15580_56009
2	8760411	AX-95919818	TT	CC	TC	TC	CSCWR_Os02g15594_60411
2	8829482	AX-95946513	TT	GG	TG	TG	SCR100_UOs02g15680__29482
2	9006467	AX-95934523	TT	TT	TC	TT	SCR100_Os02g15900_06467
2	9849350	AX-95920758	TT	CC	TC	TT	SCR200_UOs02g17190_49350
2	9850734	AX-95945306	TT	AA	TT	AA	SCR200_UOs02g17190_50734	qSSIGY2.1
2	9973740	AX-95921191	GG	AA	AG	AG	SCR200_Os02g17350_73740
2	9974135	AX-95947708	AA	AA	AT	AA	SCR200_Os02g17350_74135
2	10008075	AX-95934818	AA	GG	AG	AG	SCR100_Os02g17390_08075
2	10008552	AX-95921613	AA	AA	AC	AC	SCR100_Os02g17390_08552
2	10084927	AX-95921161	CC	CC	TC	TC	CSCWR_Os02g17520_84927
2	10085380	AX-95946764	CC	CC	TC	TC	CSCWR_Os02g17520_85380
2	10086290	AX-95946209	GG	GG	AG	AG	CSCWR_Os02g17520_86290
2	10087394	AX-95945202	AA	CC	AC	AC	CSCWR_Os02g17520_87394
2	10152520	AX-95920878	CC	CC	TC	TC	SCR200_Os02g17640_52520
2	10166420	AX-95919828	CC	CC	TC	TC	SCR100_Os02g17660_66420
2	10212847	AX-95920678	AA	AA	AG	AA	CSCWR_Os02g17700_12847
2	10215860	AX-95940272	TT	TT	TC	TC	SCR200_Os02g17710_15860
2	10353099	AX-95947249	GG	GG	AG	AG	CSCWR_Os02g17870_53099
2	10378585	AX-95919851	AA	TT	AT	AT	SCR100_Os02g17920_78585
2	10424426	AX-95921173	AA	AA	AG	AG	CSCWR_Os02g17970_24426
2	10552491	AX-95962890	GG	TT	TT	TG	CSCWR_Os02g18180_52491
2	10554541	AX-95946930	CC	GG	GG	CG	CSCWR_Os02g18180_54541
2	10555449	AX-95946308	CC	TT	TC	TC	CSCWR_Os02g18180_55449
2	10692852	AX-95945818	AA	AA	AG	AG	CSCWR_Os02g18370_92852
2	10693004	AX-95935191	TT	TT	TG	TT	CSCWR_Os02g18370_93004
2	10693025	AX-95945804	AA	AA	AG	AA	CSCWR_Os02g18370_93025
2	10693156	AX-95947767	TT	TT	AT	AT	CSCWR_Os02g18370_93156
2	10694396	AX-95920839	GG	GG	TG	TG	CSCWR_Os02g18370_94396
2	10694806	AX-95946820	AA	AA	AG	AG	CSCWR_Os02g18370_94806
2	10696137	AX-95920703	GG	GG	CG	CG	CSCWR_Os02g18370_96137
2	10696251	AX-95921529	CC	CC	CG	CG	CSCWR_Os02g18370_96251
2	10696432	AX-95920470	TT	TT	TC	TT	CSCWR_Os02g18370_96432
2	10696718	AX-95945437	GG	GG	AG	AG	CSCWR_Os02g18370_96718
2	10743152	AX-95940265	TT	TT	TC	TC	CSCWR_Os02g18450_43152
2	10743318	AX-95947532	CC	CC	AC	AC	CSCWR_Os02g18450_43318
2	10744220	AX-95947185	CC	CC	TC	CC	CSCWR_Os02g18450_44220
2	10746215	AX-95945913	CC	CC	AC	AC	CSCWR_Os02g18450_46215
2	10746316	AX-95935030	GG	GG	TG	GG	CSCWR_Os02g18450_46316
2	10746769	AX-95921268	AA	AA	AG	AG	CSCWR_Os02g18450_46769
2	10747157	AX-95947595	TT	TT	TC	TC	CSCWR_Os02g18450_47157
2	10870705	AX-95945280	CC	CC	TC	TC	CSCWR_Os02g18660_70705
2	10870891	AX-95945018	TT	TT	TC	TC	CSCWR_Os02g18660_70891
2	10871053	AX-95919980	TT	TT	TG	TG	CSCWR_Os02g18660_71053
2	10871932	AX-95920532	CC	CC	TC	TC	CSCWR_Os02g18660_71932
2	10872342	AX-95921527	TT	TT	TC	TC	CSCWR_Os02g18660_72342
2	10874367	AX-95921614	TT	TT	TG	TG	CSCWR_Os02g18660_74367
2	10977716	AX-95921118	TT	TT	TC	TC	CSCWR_Os02g18820_77716
2	10978490	AX-95964626	AA	AA	AG	AG	CSCWR_Os02g18820_78490
2	10979903	AX-95920512	CC	CC	TC	TC	CSCWR_Os02g18820_79903
2	10980324	AX-95945525	TT	TT	AT	AT	CSCWR_Os02g18820_80324
2	11002160	AX-95920379	TT	TT	TC	TC	SCR100_Os02g18850_02160
2	11003636	AX-95920508	AA	AA	AG	AG	SCR100_Os02g18850_03636
2	11003887	AX-95921241	TT	TT	TC	TC	SCR100_Os02g18850_03887
2	11066196	AX-95945773	GG	GG	TG	TG	SCR100_UOs02g18940__66196
2	11066278	AX-95921354	GG	GG	CG	CG	SCR100_UOs02g18940__66278
2	11860853	AX-95934706	GG	AA	AG	AG	SCR100_UOs02g20130__60853
2	11864184	AX-95945929	CC	TT	TC	TC	CSCWR_Os02g20140_64184
2	11866537	AX-95919641	AA	GG	GG	AG	CSCWR_Os02g20140_66537
2	11867384	AX-95946137	CC	TT	TC	TC	CSCWR_Os02g20140_67384
2	11867443	AX-95920307	AA	GG	AG	AG	CSCWR_Os02g20140_67443
2	11867472	AX-95920203	GG	AA	AG	AG	CSCWR_Os02g20140_67472
2	11867519	AX-95946315	CC	TT	TT	TC	CSCWR_Os02g20140_67519
2	11882825	AX-95947139	AA	GG	GG	AG	SCR100_Os02g20170_82825
2	16101722	AX-95921549	AA	AA	AG	AG	CSCWR_Os02g27340_01722
2	16102630	AX-95921326	TT	TT	TC	TT	CSCWR_Os02g27340_02630
2	16103564	AX-95946334	CC	CC	AC	AC	CSCWR_Os02g27340_03564
2	16205777	AX-95947712	CC	CC	AC	CC	CSCWR_Os02g27470_05777
2	16257817	AX-95919926	CC	CC	TC	CC	SCR100_Os02g27480_57817
2	17218522	AX-95919937	CC	CC	TC	CC	CSCWR_Os02g29090_18522
2	17254689	AX-95921155	CC	CC	TC	CC	SCR200_Os02g29140_54689
2	17255443	AX-95947776	TT	TT	TC	TT	SCR200_Os02g29140_55443
2	17259075	AX-95934650	CC	CC	TC	CC	SCR200_Os02g29140_59075
2	17350182	AX-95920412	GG	GG	TG	GG	SCR200_Os02g29230_50182
2	17351054	AX-95934598	CC	CC	TC	CC	SCR200_Os02g29230_51054
2	17351488	AX-95920056	CC	CC	TC	CC	SCR200_Os02g29230_51488
2	17352674	AX-95920702	CC	CC	TC	CC	SCR200_Os02g29230_52674
2	17352774	AX-95935050	CC	CC	CC	TC	SCR200_Os02g29230_52774
2	17353357	AX-95920722	CC	CC	AC	CC	SCR200_Os02g29230_53357
2	17353517	AX-95921086	CC	CC	CG	CC	SCR200_Os02g29230_53517
2	17424661	AX-95919808	TT	TT	TC	TT	SCR200_Os02g29340_24661
2	17442596	AX-95920630	TT	TT	TC	TT	CSCWR_Os02g29380_42596
2	17445275	AX-95920147	TT	TT	TC	TC	CSCWR_Os02g29380_45275
2	17491149	AX-95945819	GG	GG	AG	GG	CSCWR_Os02g29464_91149
2	17491844	AX-95946808	AA	AA	AG	AA	CSCWR_Os02g29464_91844
2	17492345	AX-95946938	AA	AA	AG	AA	CSCWR_Os02g29464_92345
2	17494077	AX-95919848	CC	CC	CC	TC	CSCWR_Os02g29464_94077
2	17495381	AX-95921066	GG	GG	AG	GG	CSCWR_Os02g29464_95381
2	17495789	AX-95946893	AA	AA	AG	AA	CSCWR_Os02g29464_95789
2	17496415	AX-95946649	CC	CC	CG	CC	CSCWR_Os02g29464_96415
2	17497061	AX-95946263	CC	CC	TC	CC	CSCWR_Os02g29464_97061
2	17498534	AX-95920841	CC	CC	AC	CC	CSCWR_Os02g29464_98534
2	17498952	AX-95920680	AA	AA	AG	AA	CSCWR_Os02g29464_98952
2	17499556	AX-95939913	AA	AA	AG	AA	CSCWR_Os02g29464_99556
2	17499714	AX-95921636	AA	AA	AC	AA	CSCWR_Os02g29464_99714
2	17500656	AX-95947245	CC	CC	TC	CC	CSCWR_Os02g29464_00656
2	17776497	AX-95946455	TT	TT	TC	TT	CSCWR_Os02g29890_76497
2	17856969	AX-95946529	AA	AA	AC	AA	CSCWR_Os02g30080_56969
2	17859593	AX-95920431	AA	AA	AG	AA	CSCWR_Os02g30080_59593
2	17943134	AX-95934683	CC	CC	CG	CC	SCR100_Os02g30190_43134
2	18307217	AX-95939656	TT	CC	TC	TC	SCR200_Os02g30730_07217
2	18310560	AX-95920020	AA	GG	AG	AG	SCR200_Os02g30730_10560
2	18344580	AX-95947133	AA	GG	AG	AG	CSCWR_Os02g30800_44580
2	18345954	AX-95947655	AA	GG	AG	AG	CSCWR_Os02g30800_45954
2	18346710	AX-95920959	AA	CC	AC	AC	CSCWR_Os02g30800_46710
2	18347263	AX-95946278	GG	TT	TG	TG	CSCWR_Os02g30800_47263
2	18347499	AX-95947605	TT	AA	AT	AT	CSCWR_Os02g30800_47499
2	18349142	AX-95920556	CC	CC	CG	CC	CSCWR_Os02g30800_49142
2	18349715	AX-95946548	TT	CC	TC	TC	CSCWR_Os02g30800_49715
2	18350639	AX-95940266	AA	GG	AG	AG	CSCWR_Os02g30800_50639
2	18350948	AX-95947669	GG	TT	TG	TG	CSCWR_Os02g30800_50948
2	18352065	AX-95946970	CC	CC	TC	CC	CSCWR_Os02g30800_52065
2	18353439	AX-95935044	CC	TT	TC	TC	CSCWR_Os02g30800_53439
2	18357450	AX-95921405	GG	AA	AG	AG	CSCWR_Os02g30800_57450
2	18357482	AX-95920818	CC	TT	TC	TC	CSCWR_Os02g30800_57482
2	18358119	AX-95935126	GG	GG	AG	GG	CSCWR_Os02g30800_58119
2	18361241	AX-95921178	TT	CC	TC	TC	CSCWR_Os02g30800_61241
2	18362996	AX-95947424	TT	CC	TC	TC	CSCWR_Os02g30800_62996
2	18382212	AX-95934819	GG	AA	AG	AG	SCR100_Os02g30840_82212
2	18383771	AX-95920984	TT	CC	TC	TC	SCR100_Os02g30840_83771
2	18384098	AX-95920827	TT	CC	TC	TC	SCR100_Os02g30840_84098
2	18384554	AX-95934680	TT	AA	AT	AT	SCR100_Os02g30840_84554
2	18413769	AX-95934574	GG	AA	AG	AG	SCR100_Os02g30870_13769
2	18413890	AX-95945082	TT	CC	TC	TC	SCR100_Os02g30870_13890
2	18463864	AX-95945989	TT	CC	TC	TC	SCR200_Os02g30920_63864
2	18570666	AX-95945216	GG	CC	CG	CG	CSCWR_Os02g31080_70666
2	18571226	AX-95945886	GG	CC	CG	CG	CSCWR_Os02g31080_71226
2	18573272	AX-95946431	AA	TT	AT	AT	CSCWR_Os02g31080_73272
2	18574251	AX-95920773	AA	GG	AG	AG	CSCWR_Os02g31080_74251
2	18575465	AX-95934519	AA	GG	AG	AG	CSCWR_Os02g31080_75465
2	18646118	AX-95947042	AA	GG	AG	AG	CSCWR_Os02g31150_46118
2	18646377	AX-95920266	TT	GG	TG	TG	CSCWR_Os02g31150_46377
2	18648179	AX-95947251	TT	AA	AT	AT	CSCWR_Os02g31150_48179
2	18648598	AX-95945707	GG	GG	AG	GG	CSCWR_Os02g31150_48598
2	18721418	AX-95920313	CC	TT	TC	TC	SCR200_Os02g31240_21418
2	18834861	AX-95935099	TT	CC	TC	TC	SCR200_Os02g31890_34861
2	18835102	AX-95935104	CC	TT	TC	TC	SCR200_Os02g31890_35102
2	18835571	AX-95920544	AA	GG	AG	AG	SCR200_Os02g31890_35571
2	18835938	AX-95920530	GG	CC	CG	CG	SCR200_Os02g31890_35938
2	18836241	AX-95921058	TT	GG	TG	TG	SCR200_Os02g31890_36241
2	19220680	AX-95921077	AA	GG	AG	AG	SCR200_Os02g32504_20680
2	19321002	AX-95920485	CC	TT	TC	TC	CSCWR_Os02g32610_21002
2	19322257	AX-95935062	AA	GG	AG	AG	CSCWR_Os02g32610_22257
2	19322526	AX-95921629	TT	CC	TC	TC	CSCWR_Os02g32610_22526
2	19323225	AX-95946168	TT	CC	TC	TC	CSCWR_Os02g32610_23225
2	19325281	AX-95947114	CC	GG	CG	CG	CSCWR_Os02g32610_25281
2	19347392	AX-95921029	GG	AA	AG	AG	SCR200_Os02g32650_47392
2	19348190	AX-95934486	CC	CC	AA	AC	SCR200_Os02g32650_48190
2	19350172	AX-95947260	GG	GG	CG	GG	AGCRG_Os02g32660_50172
2	19351599	AX-95934878	CC	CC	TC	CC	AGCRG_Os02g32660_51599
2	19504074	AX-95919775	AA	GG	AG	AG	SCR100_Os02g32860_04074
2	19546866	AX-95921157	CC	TT	TC	TC	SCR200_Os02g32930_46866
2	19591917	AX-95945190	AA	AA	AG	AA	CSCWR_Os02g32980_91917
2	19592094	AX-95919896	CC	CC	CG	CC	CSCWR_Os02g32980_92094
2	19592669	AX-95945851	AA	AA	AG	AA	CSCWR_Os02g32980_92669
2	19592724	AX-95920421	TT	TT	TC	TT	CSCWR_Os02g32980_92724
2	19618446	AX-95920482	CC	CC	TC	CC	CSCWR_Os02g33010_18446
2	19642895	AX-95921502	AA	AA	AG	AA	SCR100_UOs02g33070__42895
2	19702957	AX-95962359	CC	CC	TC	CC	CSCWR_Os02g33130_02957
2	19703118	AX-95919841	GG	GG	AG	GG	CSCWR_Os02g33130_03118
2	19748788	AX-95934891	GG	GG	AG	GG	SCR200_Os02g33230_48788
2	19785965	AX-95934704	CC	CC	TC	CC	SCR100_Os02g33320_85965
2	19788485	AX-95920238	CC	AA	AC	AC	SCR100_Os02g33320_88485
2	19863910	AX-95920653	GG	GG	CG	GG	SCR100_Os02g33430_63910
2	19866317	AX-95920295	TT	CC	TC	TC	SCR100_Os02g33430_66317
2	19866464	AX-95934791	TT	TT	TC	TT	SCR100_Os02g33430_66464
2	19866795	AX-95934636	TT	CC	TC	TC	SCR100_Os02g33430_66795
2	19911467	AX-95920855	CC	CC	TC	CC	CSCWR_Os02g33490_11467
2	19912357	AX-95934686	GG	CC	CG	CG	CSCWR_Os02g33490_12357
2	19913968	AX-95920591	TT	CC	TC	TC	CSCWR_Os02g33490_13968
2	19918589	AX-95946692	AA	AA	AG	AA	CSCWR_Os02g33500_18589
2	19920970	AX-95921335	CC	TT	TC	TC	CSCWR_Os02g33500_20970
2	19921856	AX-95945462	TT	GG	TG	TG	CSCWR_Os02g33500_21856
2	19941557	AX-95920328	AA	GG	AG	AG	SCR100_Os02g33540_41557
2	20001852	AX-95921254	AA	AA	AG	AA	CSCWR_Os02g33610_01852
2	20003403	AX-95947789	CC	CC	TC	CC	CSCWR_Os02g33610_03403
2	20005051	AX-95946264	GG	GG	AG	GG	CSCWR_Os02g33610_05051
2	20021951	AX-95920139	TT	TT	AT	TT	SCR200_Os02g33630_21951
2	20024107	AX-95934506	GG	GG	CG	GG	SCR200_Os02g33630_24107
2	20050711	AX-95920503	CC	CC	TC	CC	SCR100_UOs02g33670__50711
2	20164244	AX-95921370	CC	GG	CG	CG	CSCWR_Os02g33830_64244
2	20164502	AX-95920783	TT	CC	TC	TC	CSCWR_Os02g33830_64502
2	20164584	AX-95921225	AA	TT	AT	AT	CSCWR_Os02g33830_64584
2	20164651	AX-95920161	GG	CC	CG	CG	CSCWR_Os02g33830_64651
2	20166213	AX-95919868	AA	CC	AC	AC	CSCWR_Os02g33830_66213
2	20166251	AX-95919724	CC	TT	TC	TC	CSCWR_Os02g33830_66251
2	20661802	AX-95945325	GG	AA	AG	AG	SCR200_Os02g34490_61802
2	20697689	AX-95947678	GG	CC	CG	CG	CSCWR_UOs02g34540_97689
2	20731178	AX-95947403	TT	CC	TC	TC	CSCWR_Os02g34580_31178
2	20757651	AX-95945503	AA	GG	AG	AG	CSCWR_Os02g34630_57651
2	20909202	AX-95920837	TT	CC	TC	TC	SCR200_Os02g34860_09202
2	20910597	AX-95920617	TT	CC	TC	TC	SCR200_Os02g34860_10597
2	20918180	AX-95935190	TT	CC	TC	TC	CSCWR_Os02g34884_18180
2	20920421	AX-95921296	CC	TT	TT	TC	CSCWR_Os02g34884_20421
2	20921234	AX-95921456	AA	CC	AC	AC	CSCWR_Os02g34884_21234
2	20959510	AX-95921472	CC	TT	TC	TC	CSCWR_Os02g34950_59510
2	20962270	AX-95945541	CC	TT	TC	TC	SCR100_Os02g34960_62270
2	21009917	AX-95919710	CC	TT	TC	TC	SCR200_UOs02g35020_09917
2	21010622	AX-95919941	CC	AA	AC	AC	SCR200_Os02g35020_10622
2	21011311	AX-95939651	GG	AA	AG	AG	SCR200_Os02g35020_11311
2	21051670	AX-95920659	TT	AA	AT	AT	CSCWR_Os02g35080_51670
2	21053598	AX-95934750	CC	AA	AC	AC	CSCWR_Os02g35080_53598
2	21054008	AX-95946421	CC	TT	TC	TC	CSCWR_Os02g35080_54008
2	21054049	AX-95946496	TT	CC	TC	TC	CSCWR_Os02g35080_54049
2	21056708	AX-95947364	TT	CC	TC	TC	CSCWR_Os02g35080_56708
2	21057040	AX-95945694	CC	TT	TC	TC	CSCWR_Os02g35080_57040
2	21057095	AX-95919922	GG	TT	TG	TG	CSCWR_Os02g35080_57095
2	21114597	AX-95947563	TT	TT	TT	AT	CSCWR_Os02g35160_14597
2	21166548	AX-95947065	AA	AA	AG	AG	CSCWR_Os02g35220_66548
2	21325511	AX-95920846	AA	GG	AG	AG	CSCWR_Os02g35490_25511
2	21339879	AX-95921542	TT	CC	TC	TC	SCR100_UOs02g35500__39879
2	21341734	AX-95921579	GG	AA	AG	AG	SCR100_UOs02g35500__41734
2	22078073	AX-95934477	AA	AA	AG	AG	CSCWR_Os02g36570_78073
2	22098550	AX-95919662	AA	GG	AG	AG	SCR200_Os02g36600_98550
2	22099077	AX-95946599	GG	AA	AG	AG	SCR200_Os02g36600_99077
2	22141956	AX-95946144	TT	CC	TC	TC	SCR100_UOs02g36700__41956
2	22329047	AX-95920095	GG	GG	AG	AG	AGCRG_Os02g36974_29047
2	22330859	AX-95947718	TT	TT	TC	TC	AGCRG_Os02g36974_30859
2	22376085	AX-95934760	CC	GG	CG	CG	SCR100_Os02g37050_76085
2	22379333	AX-95921616	TT	GG	TG	TG	SCR100_Os02g37050_79333
2	22661430	AX-95920737	AA	AA	AG	AA	SCR200_Os02g37580_61430
2	22687157	AX-95965060	AA	AA	AA	AG	SCR100_Os02g37600_87157
2	22819757	AX-95920192	AA	GG	AA	AG	SCR100_Os02g37830_19757
2	22860632	AX-95919865	GG	GG	AG	GG	CSCWR_Os02g37850_60632
2	22863822	AX-95919910	GG	GG	AG	GG	CSCWR_Os02g37850_63822
2	22868021	AX-95921134	AA	AA	AT	AA	SCR200_Os02g37856_68021
2	22868050	AX-95921483	CC	CC	TC	CC	SCR200_Os02g37856_68050
2	23107256	AX-95945610	GG	AA	AA	GG	SCR100_Os02g38210_07256	qSSIGY2.2
2	23172832	AX-95947702	CC	TT	TC	TC	CSCWR_Os02g38340_72832
2	23173443	AX-95920466	AA	CC	AC	AC	CSCWR_Os02g38340_73443
2	23175753	AX-95935156	TT	CC	TC	TC	CSCWR_Os02g38340_75753
2	23178911	AX-95934547	CC	TT	TC	TC	SCR200_Os02g38350_78911
2	23178964	AX-95920745	GG	AA	AG	AG	SCR200_Os02g38350_78964
2	23180039	AX-95919979	TT	CC	TC	TC	SCR200_Os02g38350_80039
2	23261067	AX-95934987	GG	AA	AG	AG	SCR100_Os02g38480_61067
2	23263447	AX-95920971	TT	CC	TC	TC	SCR100_Os02g38480_63447
2	23268263	AX-95934684	AA	AA	AG	AA	AGCRG_Os02g38490_68263
2	23532874	AX-95934502	AA	GG	AG	AG	SCR100_Os02g38950_32874
2	23533495	AX-95920152	CC	TT	TC	TC	SCR100_Os02g38950_33495
2	23539435	AX-95947612	CC	TT	TC	TC	CSCWR_Os02g38970_39435
2	23542963	AX-95941203	AA	CC	AC	AC	CSCWR_Os02g38970_42963
2	23543049	AX-95945789	AA	GG	AG	AG	CSCWR_Os02g38970_43049
2	23567864	AX-95921080	GG	GG	AG	GG	SCR100_Os02g39030_67864
2	23571551	AX-95947231	AA	AA	AG	AA	CSCWR_Os02g39040_71551
2	23648889	AX-95920791	TT	GG	TG	TG	SCR100_Os02g39160_48889
2	23649055	AX-95920875	TT	TT	TT	TC	SCR100_Os02g39160_49055
2	23668294	AX-95921508	GG	AA	AG	AG	SCR100_Os02g39190_68294
2	23668549	AX-95921399	GG	TT	TG	TG	SCR100_Os02g39190_68549
2	23668574	AX-95921176	CC	TT	TC	TC	SCR100_Os02g39190_68574
2	23670165	AX-95934962	TT	CC	TC	TC	SCR100_Os02g39190_70165
2	23672188	AX-95947709	TT	AA	AT	AT	CSCWR_Os02g39200_72188
2	23672218	AX-95947344	TT	GG	TG	TG	CSCWR_Os02g39200_72218
2	23722428	AX-95921410	TT	CC	TC	TC	SCR200_Os02g39290_22428
2	23723745	AX-95946564	AA	GG	AG	AG	SCR200_Os02g39300_23745
2	23724600	AX-95921593	TT	AA	AT	AT	SCR200_Os02g39300_24600
2	23725324	AX-95934614	CC	CC	TC	TC	SCR200_Os02g39300_25324
2	23727363	AX-95919882	TT	AA	AT	AT	SCR200_Os02g39300_27363
2	23739881	AX-95919654	CC	TT	TC	TC	SCR200_Os02g39340_39881
2	23743987	AX-95921531	GG	AA	AG	AG	CSCWR_Os02g39350_43987
2	23744876	AX-95921418	TT	CC	TC	TC	CSCWR_Os02g39350_44876
2	23746165	AX-95920886	AA	CC	AC	AC	CSCWR_Os02g39350_46165
2	23746297	AX-95921091	AA	GG	GG	AG	CSCWR_Os02g39350_46297
2	23759001	AX-95920951	AA	AA	AG	AG	CSCWR_Os02g39370_59001
2	23759318	AX-95946375	GG	AA	AG	AG	CSCWR_Os02g39370_59318
2	23759861	AX-95946147	AA	AA	AG	AG	CSCWR_Os02g39370_59861
2	23762769	AX-95920277	GG	CC	CG	GG	SCR100_Os02g39384_62769
2	23762893	AX-95920040	TT	AA	AA	AT	SCR100_Os02g39384_62893
2	23763256	AX-95921679	AA	GG	AG	AG	SCR100_Os02g39384_63256
2	23763294	AX-95919819	CC	TT	TC	CC	SCR100_Os02g39384_63294
2	23765925	AX-95935139	AA	AA	AG	AG	SCR200_Os02g39390_65925
2	23768014	AX-95945792	GG	AA	AG	AG	CSCWR_Os02g39400_68014
2	23768397	AX-95920066	TT	AA	AT	AT	CSCWR_Os02g39400_68397
2	23769007	AX-95921189	GG	CC	CG	CG	CSCWR_Os02g39400_69007
2	23840613	AX-95919751	GG	AA	AG	GG	SCR100_Os02g39510_40613
2	23847429	AX-95921526	GG	AA	AG	AG	SCR100_Os02g39520_47429
2	23855039	AX-95921057	CC	TT	TC	CC	CSCWR_Os02g39540_55039
2	23855139	AX-95946675	GG	AA	AG	AG	CSCWR_Os02g39540_55139
2	23858229	AX-95921543	GG	GG	TG	TG	CSCWR_Os02g39540_58229
2	23858620	AX-95935187	TT	CC	TC	TT	CSCWR_Os02g39540_58620
2	23858632	AX-95947036	CC	CC	AC	AC	CSCWR_Os02g39540_58632
2	23871912	AX-95920677	GG	AA	AG	AG	SCR200_Os02g39560_71912
2	23881203	AX-95921360	TT	CC	TC	TT	SCR200_UOs02g39570_81203
2	23884545	AX-95947222	CC	TT	TC	CC	SCR200_UOs02g39570_84545
2	23889261	AX-95921063	CC	GG	CG	CC	CSCWR_Os02g39600_89261
2	23910292	AX-95920281	AA	CC	AC	AA	SCR200_Os02g39640_10292
2	23978212	AX-95920170	AA	CC	AC	AA	SCR200_Os02g39700_78212
2	23986628	AX-95920193	TT	TT	AT	AT	CSCWR_Os02g39720_86628
2	23989938	AX-95921317	CC	TT	TC	TC	CSCWR_Os02g39720_89938
2	23992994	AX-95921444	AA	TT	AT	AT	SCR100_Os02g39730_92994
2	23995309	AX-95919712	AA	GG	AG	AG	CSCWR_Os02g39740_95309
2	23996348	AX-95946678	TT	AA	AT	AT	CSCWR_Os02g39740_96348
2	24058337	AX-95947601	AA	AA	AG	AG	CSCWR_Os02g39830_58337
2	24059341	AX-95962299	TT	TT	TC	TC	CSCWR_Os02g39830_59341
2	24091297	AX-95920513	AA	AA	AG	AG	CSCWR_Os02g39880_91297
2	24094250	AX-95921340	GG	AA	AG	AG	SCR100_Os02g39890_94250
2	24161595	AX-95945303	TT	CC	TC	TC	CSCWR_Os02g39970_61595
2	24163731	AX-95947080	TT	CC	TC	TT	CSCWR_Os02g39970_63731
2	24164662	AX-95946992	AA	CC	AC	AC	CSCWR_Os02g39970_64662
2	24166995	AX-95921035	AA	GG	AG	AG	CSCWR_Os02g39970_66995
2	24217969	AX-95947666	AA	TT	AT	AA	CSCWR_Os02g40010_17969
2	24220256	AX-95946114	GG	GG	AG	GG	CSCWR_Os02g40010_20256
2	24231216	AX-95921545	GG	GG	AG	AG	CSCWR_Os02g40030_31216
2	24231271	AX-95921162	TT	TT	TC	TT	CSCWR_Os02g40030_31271
2	24232014	AX-95921313	GG	GG	AG	GG	CSCWR_Os02g40030_32014
2	24232094	AX-95921220	TT	TT	TG	TT	CSCWR_Os02g40030_32094
2	24235396	AX-95920645	GG	GG	AG	GG	CSCWR_Os02g40040_35396
2	24235585	AX-95920094	AA	AA	AG	AG	CSCWR_Os02g40040_35585
2	24265224	AX-95920612	AA	GG	AG	AG	CSCWR_Os02g40090_65224
2	24270528	AX-95919958	CC	CC	TC	CC	SCR200_Os02g40100_70528
2	24273360	AX-95963105	AA	AG	AG	AA	SCR200_Os02g40100_73360
2	24277425	AX-95919677	TT	CC	TC	TC	SCR100_Os02g40110_77425
2	24277738	AX-95919829	TT	TG	TG	TG	SCR100_Os02g40110_77738
2	24278851	AX-95919740	TT	GG	TG	TT	SCR100_Os02g40110_78851
2	24278893	AX-95945101	TT	TT	TC	TC	SCR100_Os02g40110_78893
2	24282940	AX-95939650	CC	TT	TC	TC	SCR100_UOs02g40120__82940
2	24480276	AX-95921233	CC	CC	CG	CC	SCR100_Os02g40420_80276
2	24525713	AX-95947277	CC	TT	TC	CC	CSCWR_Os02g40460_25713
2	24572523	AX-95945954	TT	CC	TC	TC	SCR100_UOs02g40520__72523
2	24591558	AX-95945058	AA	GG	AG	AG	SCR100_UOs02g40560__91558
2	24624598	AX-95920237	GG	GG	CG	CG	SCR200_Os02g40610_24598
2	24691387	AX-95921060	CC	CC	TC	TC	SCR100_Os02g40750_91387
2	24712529	AX-95940249	TT	TT	AT	AT	CSCWR_Os02g40784_12529
2	24712958	AX-95947021	GG	GG	AG	AG	CSCWR_Os02g40784_12958
2	24713808	AX-95946446	CC	CC	AC	CC	CSCWR_Os02g40784_13808
2	24714936	AX-95920857	CC	CC	TC	CC	CSCWR_Os02g40784_14936
2	24724414	AX-95920809	AA	GG	AG	AG	CSCWR_Os02g40810_24414
2	24724719	AX-95945611	AA	GG	AG	AG	CSCWR_Os02g40810_24719
2	24725035	AX-95946443	CC	GG	CG	CG	CSCWR_Os02g40810_25035
2	24726725	AX-95921111	AA	GG	AG	AG	CSCWR_Os02g40810_26725
2	24726883	AX-95962261	AA	GG	AG	AG	CSCWR_Os02g40810_26883
2	24745064	AX-95919946	GG	GG	AG	AG	CSCWR_Os02g40840_45064
2	24746215	AX-95919999	CC	CC	CG	CG	CSCWR_Os02g40840_46215
2	24812736	AX-95920383	TT	TT	TC	TC	SCR200_Os02g41450_12736
2	24813108	AX-95934838	AA	AA	AG	AG	SCR200_Os02g41450_13108
2	24894236	AX-95934478	AA	AA	AA	AG	SCR200_Os02g41520_94236
2	24895814	AX-95920872	TT	TT	TC	TT	SCR200_Os02g41520_95814
2	24896285	AX-95935026	AA	AA	AG	AA	SCR200_Os02g41520_96285
2	24918703	AX-95919721	CC	TT	TC	CC	SCR100_Os02g41560_18703
2	25234744	AX-95945885	GG	---	GG	AG	SCR100_Os02g42000_34744
2	25399612	AX-95920711	TT	TT	TT	AT	CSCWR_Os02g42230_99612
2	25401253	AX-95947320	TT	TT	TC	TC	CSCWR_Os02g42230_01253
2	25448154	AX-95919785	AA	AA	AG	AG	SCR200_Os02g42314_48154
2	25449946	AX-95947683	GG	GG	AG	AG	CSCWR_Os02g42320_49946
2	25450742	AX-95947140	GG	GG	CG	CG	CSCWR_Os02g42320_50742
2	25452098	AX-95947468	CC	CC	TC	TC	CSCWR_Os02g42320_52098
2	25487355	AX-95920339	TT	TT	TC	TC	SCR100_Os02g42374_87355
2	25506238	AX-95920180	CC	CC	AC	AC	CSCWR_Os02g42406_06238
2	25506659	AX-95946366	CC	CC	AC	AC	CSCWR_Os02g42406_06659
2	25506800	AX-95921513	GG	GG	CG	CG	CSCWR_Os02g42406_06800
2	25506857	AX-95921320	TT	TT	TC	TC	CSCWR_Os02g42406_06857
2	25561488	AX-95921122	GG	GG	AG	AG	SCR100_Os02g42520_61488
2	25563120	AX-95921391	CC	CC	CG	CG	SCR100_Os02g42520_63120
2	25584315	AX-95934718	TT	TT	TC	TC	SCR200_Os02g42570_84315
2	25625393	AX-95921347	GG	GG	CG	CG	CSCWR_Os02g42600_25393
2	25629540	AX-95946553	TT	TT	TC	TC	CSCWR_Os02g42600_29540
2	25655082	AX-95946279	GG	GG	AG	GG	CSCWR_Os02g42660_55082
2	25656277	AX-95935035	AA	AA	AG	AA	CSCWR_Os02g42660_56277
2	25661803	AX-95935090	GG	GG	TG	GG	CSCWR_Os02g42670_61803
2	25662695	AX-95921290	CC	CC	TC	CC	CSCWR_Os02g42670_62695
2	25690665	AX-95934566	AA	GG	AG	AA	SCR100_Os02g42730_90665
2	25835042	AX-95921096	AA	GG	AG	AG	SCR200_Os02g42950_35042
2	26238018	AX-95920614	GG	GG	CG	GG	SCR100_Os02g43480_38018
2	26270342	AX-95946613	GG	AA	AG	GG	SCR200_Os02g43550_70342
2	26270663	AX-95935095	TT	TT	TG	TT	SCR200_Os02g43550_70663
2	26382691	AX-95921582	AA	AA	AA	AT	CSCWR_Os02g43720_82691
2	26402024	AX-95921681	CC	CC	CG	CG	SCR200_Os02g43760_02024
2	26818613	AX-95945486	AA	CC	AC	AC	SCR100_Os02g44340_18613
2	26947166	AX-95920357	CC	TT	TC	TC	CSCWR_Os02g44520_47166
2	26952221	AX-95921258	GG	CC	CG	CG	CSCWR_Os02g44520_52221
2	27115314	AX-95920501	CC	TT	TC	TC	CSCWR_Os02g44780_15314
2	27130619	AX-95921160	GG	TT	TG	TG	CSCWR_Os02g44810_30619
2	27152656	AX-95934949	CC	AA	AC	AC	CSCWR_Os02g44860_52656
2	27152745	AX-95946018	AA	GG	AG	AG	CSCWR_Os02g44860_52745
2	27413660	AX-95947015	AA	CC	AC	AC	CSCWR_Os02g45170_13660
2	27414976	AX-95946926	TT	GG	TG	TG	CSCWR_Os02g45170_14976
2	27418334	AX-95920860	GG	AA	AG	AG	SCR200_Os02g45180_18334
2	27420817	AX-95921683	AA	GG	AG	AG	SCR200_Os02g45180_20817
2	27421427	AX-95946755	AA	GG	AG	AG	SCR200_Os02g45180_21427
2	28675981	AX-95934712	AA	AA	AC	AA	CSCWR_Os02g46980_75981
2	28750690	AX-95921163	AA	AA	AG	AA	SCR100_Os02g47110_50690
2	28751897	AX-95920489	GG	AA	AG	AG	SCR100_Os02g47110_51897
2	28752966	AX-95934954	TT	GG	TG	TG	SCR100_Os02g47110_52966
2	28756290	AX-95947656	AA	CC	AC	AC	CSCWR_Os02g47120_56290
2	28757568	AX-95947465	CC	TT	TC	TC	CSCWR_Os02g47120_57568
2	28758147	AX-95946967	TT	CC	TC	TC	CSCWR_Os02g47120_58147
2	28759622	AX-95921494	AA	GG	AG	AG	CSCWR_Os02g47120_59622
2	28759695	AX-95945362	CC	TT	TC	TT	CSCWR_Os02g47120_59695
2	28760264	AX-95947764	AA	GG	AG	AG	CSCWR_Os02g47120_60264
2	28760815	AX-95945809	TT	CC	TC	TC	CSCWR_Os02g47120_60815
2	28760936	AX-95945239	TT	CC	TC	TC	CSCWR_Os02g47120_60936
2	28761388	AX-95934779	TT	CC	TC	TC	CSCWR_Os02g47120_61388
2	28784853	AX-95920460	GG	CC	CG	CG	SCR200_Os02g47160_84853
2	28785263	AX-95920398	AA	GG	AG	AG	SCR200_Os02g47160_85263
2	28787893	AX-95934529	GG	CC	CG	CG	SCR200_Os02g47160_87893
2	28789056	AX-95945172	AA	CC	AC	AC	SCR200_Os02g47160_89056
2	28804675	AX-95946550	CC	TT	TC	TC	CSCWR_Os02g47190_04675
2	28805312	AX-95947504	CC	TT	TC	TC	CSCWR_Os02g47190_05312
2	28805385	AX-95945726	CC	TT	TC	TC	CSCWR_Os02g47190_05385
2	28805818	AX-95934577	AA	GG	AG	AG	CSCWR_Os02g47190_05818
2	28909897	AX-95921275	GG	AA	AG	AG	SCR100_Os02g47350_09897
2	28909967	AX-95947134	GG	TT	TG	TG	SCR100_Os02g47350_09967
2	28914865	AX-95934765	TT	AA	AT	AT	SCR100_Os02g47360_14865
2	28992102	AX-95946040	TT	CC	TC	TC	AGCRG_Os02g47470_92102
2	29014644	AX-95919658	CC	TT	TC	TC	SCR100_Os02g47490_14644
2	29074765	AX-95947141	GG	AA	AG	AG	CSCWR_Os02g47590_74765
2	29104483	AX-95945862	AA	GG	AG	AG	CSCWR_Os02g47640_04483
2	29107754	AX-95919825	GG	AA	AG	AG	CSCWR_Os02g47650_07754
2	29109188	AX-95921676	CC	TT	TC	TC	CSCWR_Os02g47650_09188
2	29109438	AX-95947591	AA	TT	AT	AT	CSCWR_Os02g47650_09438
2	29200559	AX-95946397	CC	GG	CG	CG	SCR200_Os02g47770_00559
2	29220233	AX-95945001	TT	AA	AT	AT	CSCWR_Os02g47780_20233
2	29221871	AX-95946068	TT	CC	TC	TC	CSCWR_Os02g47790_21871
2	29223196	AX-95945008	AA	TT	AT	AT	CSCWR_Os02g47790_23196
2	29224247	AX-95935000	AA	GG	AG	AG	SCR200_Os02g47800_24247
2	29225355	AX-95921431	TT	CC	TC	TC	SCR200_Os02g47800_25355
2	29266963	AX-95920205	AA	GG	AG	AG	CSCWR_Os02g47850_66963
2	29283699	AX-95945683	GG	AA	AG	AG	CSCWR_Os02g47880_83699
2	29316294	AX-95920178	CC	CC	TC	CC	SCR200_Os02g47930_16294
2	29377196	AX-95921476	AA	AA	AG	AA	CSCWR_Os02g48010_77196
2	29378659	AX-95947206	CC	CC	TC	CC	CSCWR_Os02g48010_78659
2	29379312	AX-95947602	CC	TT	TC	TC	CSCWR_Os02g48010_79312
2	29443634	AX-95919995	CC	TT	TC	TC	SCR200_Os02g48100_43634
2	29444847	AX-95934681	GG	AA	AG	AG	SCR200_Os02g48100_44847
2	29448864	AX-95935023	TT	CC	TC	CC	SCR100_Os02g48110_48864
2	29449523	AX-95920034	GG	AA	AG	AG	SCR100_Os02g48110_49523
2	29449793	AX-95934977	AA	CC	AC	AC	SCR100_Os02g48110_49793
2	29460240	AX-95946715	AA	GG	AG	AG	SCR100_Os02g48130_60240
2	29478716	AX-95947613	GG	TT	TG	TG	CSCWR_Os02g48180_78716
2	29479380	AX-95945428	TT	GG	TG	TG	CSCWR_Os02g48180_79380
2	29479413	AX-95945238	TT	CC	TC	TC	CSCWR_Os02g48180_79413
2	29480297	AX-95935172	GG	TT	TG	TT	CSCWR_Os02g48180_80297
2	29480301	AX-95962883	AA	GG	AG	AG	CSCWR_Os02g48180_80301
2	29484177	AX-95946033	TT	CC	TC	TC	CSCWR_Os02g48180_84177
2	29503494	AX-95919919	CC	GG	CG	CG	SCR100_UOs02g48194__03494
2	29503591	AX-95945272	AA	CC	AC	AC	SCR100_UOs02g48194__03591
2	29503641	AX-95920249	TT	CC	TC	TC	SCR100_UOs02g48194__03641
2	29519215	AX-95921228	CC	GG	CG	CG	SCR200_Os02g48220_19215
2	29519473	AX-95921204	GG	AA	AG	AG	SCR200_Os02g48220_19473
2	29519931	AX-95935111	GG	AA	AG	AG	SCR200_Os02g48220_19931
2	29520208	AX-95921501	GG	CC	CG	CG	SCR200_Os02g48220_20208
2	29520295	AX-95921172	AA	GG	AG	AG	SCR200_Os02g48220_20295
2	29520315	AX-95921237	GG	AA	AG	AG	SCR200_Os02g48220_20315
2	29520356	AX-95920051	GG	TT	TG	TG	SCR200_Os02g48220_20356
2	29521092	AX-95921107	GG	AA	AG	AA	SCR200_Os02g48220_21092
2	29521764	AX-95935064	GG	AA	AG	AA	SCR200_Os02g48220_21764
2	29521866	AX-95920914	AA	CC	AC	AC	SCR200_Os02g48220_21866
2	30440846	AX-95947156	TT	TT	TG	TT	CSCWR_Os02g49820_40846
2	30516291	AX-95920395	CC	CC	CG	CC	CSCWR_Os02g49950_16291
2	30672284	AX-95945727	TT	TT	TC	TT	SCR200_Os02g50240_72284
2	30750462	AX-95934717	CC	CC	CG	CC	CSCWR_Os02g50360_50462
2	30999583	AX-95921151	TT	CC	TC	TT	CSCWR_Os02g50780_99583
2	30999813	AX-95947638	AA	CC	AC	AA	CSCWR_Os02g50780_99813
2	30999865	AX-95945220	AA	TT	AT	AA	CSCWR_Os02g50780_99865
2	31000438	AX-95946623	CC	GG	CG	CC	CSCWR_Os02g50780_00438
2	31002034	AX-95946935	CC	TT	TC	CC	CSCWR_Os02g50780_02034
2	31003487	AX-95947684	CC	TT	TC	CC	CSCWR_Os02g50790_03487
2	31005146	AX-95921186	AA	GG	AG	AA	CSCWR_Os02g50790_05146
2	31005576	AX-95921442	CC	GG	CG	CC	CSCWR_Os02g50790_05576
2	31040627	AX-95920121	AA	GG	AG	AA	SCR200_Os02g50820_40627
2	31155441	AX-95962372	GG	AA	AG	GG	AGCRG_Os02g50960_55441
2	31596576	AX-95921448	GG	AA	AG	GG	SCR200_Os02g51600_96576
2	31597821	AX-95920931	TT	CC	TC	TT	SCR200_Os02g51600_97821
2	31598180	AX-95919862	CC	AA	AC	CC	SCR200_Os02g51600_98180
2	31598935	AX-95921468	AA	TT	AT	AT	SCR100_Os02g51610_98935
2	31704899	AX-95935185	GG	CC	CG	CG	CSCWR_Os02g51770_04899
2	31715284	AX-95921308	AA	GG	AG	AG	SCR100_Os02g51790_15284
2	31739585	AX-95947199	TT	CC	TC	TC	CSCWR_Os02g51810_39585
2	31746657	AX-95921414	TT	CC	TC	TC	CSCWR_Os02g51830_46657
2	31981878	AX-95945875	CC	TT	TC	TC	CSCWR_Os02g52230_81878
2	31993785	AX-95919732	CC	AA	CC	AC	CSCWR_Os02g52260_93785
2	32012496	AX-95920428	AA	GG	AG	GG	CSCWR_Os02g52290_12496
2	32012638	AX-95962112	GG	CC	CG	CG	CSCWR_Os02g52290_12638
2	32268919	AX-95919754	GG	AA	AG	AA	CSCWR_Os02g52770_68919
2	32271728	AX-95920264	AA	GG	AG	AG	SCR200_Os02g52780_71728
2	32274539	AX-95920983	TT	GG	TG	TG	SCR200_Os02g52780_74539
2	32281942	AX-95946180	AA	TT	AT	TT	CSCWR_Os02g52810_81942
2	32289453	AX-95945358	TT	CC	TC	CC	CSCWR_Os02g52820_89453
2	32291768	AX-95920970	CC	GG	CG	CG	CSCWR_Os02g52820_91768
2	32348945	AX-95921393	CC	GG	CG	CG	SCR200_UOs02g52920_48945
2	32604607	AX-95921257	TT	CC	TC	TT	SCR100_Os02g53270_04607
2	33686181	AX-95921586	CC	TT	TC	CC	SCR100_Os02g54990_86181
2	33692249	AX-95934968	TT	CC	TC	TT	SCR200_Os02g55000_92249
2	33712037	AX-95920214	AA	TT	AT	AT	SCR200_Os02g55030_12037
2	33830542	AX-95915634	GG	GG	TG	TG	MCRG_Os02g55250_30542
2	33833905	AX-95920289	AA	AA	AG	AG	CSCWR_Os02g55260_33905
2	33971284	AX-95934906	GG	CC	CG	CG	CSCWR_Os02g55480_71284
2	34025673	AX-95921101	AA	GG	AG	AG	SCR100_Os02g55570_25673
2	34026438	AX-95921464	CC	AA	AC	AC	SCR100_Os02g55570_26438
2	34368132	AX-95921656	TT	CC	TC	TC	SCR100_Os02g56200_68132
2	34403506	AX-95921064	TT	AA	AT	AT	SCR200_Os02g56250_03506
2	34406017	AX-95919745	GG	TT	TG	TG	SCR200_Os02g56250_06017
2	34616249	AX-95920710	GG	GG	AG	GG	CSCWR_Os02g56530_16249
2	34790405	AX-95945403	AA	TT	AA	TT	SCR200_Os02g56750_90405	qSSIGY2.3
2	34935520	AX-95920459	AA	AA	AT	AA	CSCWR_Os02g57070_35520
2	34985459	AX-95919967	GG	GG	TG	GG	CSCWR_Os02g57140_85459
2	34987727	AX-95920343	AA	AA	AT	AA	CSCWR_Os02g57140_87727
2	34988329	AX-95920222	TT	TT	TC	TT	CSCWR_Os02g57140_88329
2	34989965	AX-95920355	CC	CC	TC	CC	CSCWR_Os02g57140_89965
2	35002316	AX-95934843	CC	CC	TT	TC	CSCWR_Os02g57160_02316
2	35036736	AX-95920789	AA	AA	AG	AA	CSCWR_Os02g57200_36736
2	35037300	AX-95920581	AA	AA	AG	AA	CSCWR_Os02g57200_37300
2	35039019	AX-95934558	AA	AA	AG	AA	CSCWR_Os02g57200_39019
2	35040364	AX-95921609	CC	CC	CG	CC	CSCWR_Os02g57200_40364
2	35092529	AX-95935068	CC	CC	TT	TC	CSCWR_Os02g57290_92529
2	35093418	AX-95934658	AA	AA	AG	AA	CSCWR_Os02g57290_93418
2	35094469	AX-95934537	CC	CC	TC	CC	SCR100_Os02g57300_94469
2	35177230	AX-95921136	CC	CC	CG	CC	CSCWR_Os02g57410_77230
2	35416240	AX-95920476	GG	GG	CG	GG	SCR100_Os02g57830_16240
2	35418777	AX-95921321	CC	CC	TC	CC	SCR100_Os02g57840_18777
2	35419092	AX-95920098	AA	GG	AG	AG	SCR100_Os02g57840_19092
2	35494462	AX-95915486	GG	GG	AG	GG	MCRG_Os02g57960__94462
2	35513505	AX-95921047	GG	GG	CG	GG	SCR100_Os02g58020_13505
2	35541470	AX-95939920	TT	TT	TG	TT	CSCWR_UOs02g58070_41470
2	35550711	AX-95920665	TT	TT	TC	TT	SCR200_Os02g58090_50711
2	35551061	AX-95935063	CC	CC	TC	CC	SCR200_Os02g58090_51061
2	35597659	AX-95920972	GG	GG	TT	TG	CSCWR_UOs02g58170_97659
2	35639202	AX-95935072	CC	CC	CG	CC	SCR100_Os02g58230_39202
2	35664442	AX-95946345	CC	CC	TC	CC	SCR100_Os02g58280_64442
2	35674589	AX-95920114	TT	TT	TC	TT	CSCWR_Os02g58320_74589
2	35691298	AX-95921359	AA	GG	AG	AG	SCR100_Os02g58360_91298
2	35693173	AX-95934783	TT	TT	AT	TT	SCR100_Os02g58360_93173
2	35695195	AX-95934999	AA	AA	AG	AA	SCR100_Os02g58370_95195
2	35735503	AX-95946603	GG	---	CG	GG	CSCWR_Os02g58440_35503
2	35736778	AX-95934869	TT	TT	TC	TT	CSCWR_Os02g58440_36778
2	35743863	AX-95934694	AA	AA	AG	AA	CSCWR_Os02g58460_43863
2	35747027	AX-95934727	TT	TT	TC	TT	SCR100_Os02g58470_47027
2	35759878	AX-95915615	TT	AA	AT	AT	MCRG_Os02g58490__59878
2	35800339	AX-95921363	CC	TT	TC	TC	SCR200_Os02g58570_00339
2	35802178	AX-95921420	TT	CC	TC	TC	CSCWR_Os02g58580_02178
2	35817284	AX-95935020	AA	GG	AG	AG	SCR200_Os02g58620_17284
2	35831385	AX-95934769	AA	CC	AC	AC	CSCWR_Os02g58640_31385
2	35834614	AX-95935046	GG	GG	AG	GG	SCR100_Os02g58650_34614
2	35834838	AX-95920716	AA	GG	AG	AG	SCR100_Os02g58650_34838
2	35836085	AX-95920685	TT	CC	TC	TC	SCR100_Os02g58650_36085
2	35836106	AX-95920867	CC	CC	CG	CC	SCR100_Os02g58650_36106
2	35836557	AX-95920168	AA	CC	AC	AC	SCR100_Os02g58650_36557
2	35843300	AX-95919633	GG	TT	TG	TG	SCR100_Os02g58660_43300
3	323166	AX-95922558	CC	CC	CC	TC	SCR100_Os03g01540_23166
3	350276	AX-95924267	AA	AA	AA	AG	SCR200_Os03g01590_50276
3	351532	AX-95923097	AA	AA	AA	AG	SCR200_Os03g01590_51532
3	354203	AX-95936030	TT	TT	TT	TC	CSCWR_Os03g01600__54203
3	422349	AX-95924089	TT	TT	TT	TC	CSCWR_Os03g01710_22349
3	424388	AX-95949082	GG	GG	GG	AG	CSCWR_Os03g01710_24388
3	432335	AX-95950734	CC	CC	CC	TC	CSCWR_Os03g01720__32335
3	450120	AX-95922848	TT	TT	TT	TC	CSCWR_Os03g01750__50120
3	450256	AX-95948997	GG	GG	GG	TG	CSCWR_Os03g01750__50256
3	470123	AX-95935242	GG	GG	GG	AG	SCR200_Os03g01790_70123
3	478560	AX-95935807	GG	GG	GG	AG	SCR200_Os03g01820_78560
3	537852	AX-95922079	TT	GG	TG	TG	CSCWR_Os03g01900__37852
3	538046	AX-95947973	CC	TT	TC	TC	CSCWR_Os03g01900__38046
3	549125	AX-95922087	GG	AA	AG	AG	CSCWR_Os03g01920__49125
3	581217	AX-95950551	TT	CC	TC	TC	CSCWR_UOs03g01970_81217
3	583330	AX-95923492	CC	TT	TC	TC	CSCWR_Os03g01970__83330
3	584184	AX-95949794	AA	GG	AG	AG	CSCWR_Os03g01970__84184
3	585058	AX-95939670	TT	GG	TG	TG	CSCWR_Os03g01970__85058
3	585108	AX-95949812	AA	GG	AG	AG	CSCWR_UOs03g01970_85108
3	586411	AX-95950089	TT	AA	AT	AT	CSCWR_UOs03g01970_86411
3	587322	AX-95948348	GG	AA	AG	AG	CSCWR_Os03g01970__87322
3	587459	AX-95922730	TT	CC	TC	TC	CSCWR_Os03g01970__87459
3	615093	AX-95935946	TT	AA	AT	AT	CSCWR_UOs03g02020_15093
3	615108	AX-95963206	CC	TT	TC	TC	CSCWR_Os03g02020__15108
3	615246	AX-95939664	GG	CC	CG	CG	CSCWR_Os03g02020__15246
3	615467	AX-95948835	GG	AA	AG	AG	CSCWR_Os03g02020__15467
3	615504	AX-95949163	AA	CC	AC	AC	CSCWR_Os03g02020__15504
3	616811	AX-95948562	CC	TT	TC	TC	CSCWR_UOs03g02020_16811
3	617293	AX-95963350	AA	GG	AG	AG	CSCWR_Os03g02020__17293
3	617537	AX-95950455	TT	AA	AT	AT	CSCWR_Os03g02020__17537
3	617745	AX-95949189	TT	CC	TC	TC	CSCWR_Os03g02020__17745
3	622431	AX-95935518	CC	TT	TC	TC	SCR200_Os03g02030_22431
3	678351	AX-95923669	GG	TT	TG	TG	SCR200_Os03g02150_78351
3	717221	AX-95948269	GG	TT	TG	TG	CSCWR_Os03g02200__17221
3	773734	AX-95949467	AA	CC	AC	AC	CSCWR_Os03g02310_73734
3	775014	AX-95939953	TT	CC	TC	TC	CSCWR_Os03g02310_75014
3	775590	AX-95948812	GG	AA	AG	AG	CSCWR_Os03g02310_75590
3	775648	AX-95949133	TT	CC	TC	TC	CSCWR_Os03g02310_75648
3	780913	AX-95950504	TT	CC	TC	TC	CSCWR_Os03g02320_80913
3	782615	AX-95950469	AA	GG	AG	AG	CSCWR_Os03g02320_82615
3	784268	AX-95923720	AA	GG	AG	AG	CSCWR_Os03g02320_84268
3	786636	AX-95949755	AA	GG	AG	AG	CSCWR_Os03g02320_86636
3	787261	AX-95948587	AA	TT	AT	AT	CSCWR_Os03g02320_87261
3	787473	AX-95950178	AA	GG	AG	AG	CSCWR_Os03g02320_87473
3	830130	AX-95948917	TT	CC	TC	TC	CSCWR_Os03g02400__30130
3	830710	AX-95923256	TT	GG	TG	TG	CSCWR_Os03g02410__30710
3	832147	AX-95948677	AA	CC	AC	AC	CSCWR_Os03g02410__32147
3	832300	AX-95950332	GG	AA	AG	AG	CSCWR_Os03g02410__32300
3	834353	AX-95949699	CC	TT	TC	TC	CSCWR_Os03g02410__34353
3	849662	AX-95921819	CC	TT	TC	TC	SCR100_Os03g02440_49662
3	852148	AX-95950055	---	GG	GG	AA	SCR100_Os03g02440_52148	qSSIGY3.1
3	858425	AX-95949451	CC	AA	AC	AC	CSCWR_Os03g02450_58425
3	858491	AX-95935354	TT	AA	AT	AT	CSCWR_Os03g02450_58491
3	864425	AX-95922124	AA	TT	AT	AT	SCR200_Os03g02460_64425
3	886519	AX-95923305	TT	CC	TC	TC	SCR200_Os03g02480_86519
3	887460	AX-95922938	AA	GG	AG	AG	SCR200_Os03g02480_87460
3	887785	AX-95922259	AA	GG	AG	AG	SCR200_Os03g02480_87785
3	926555	AX-95922878	AA	TT	AT	AT	SCR100_Os03g02560_26555
3	969625	AX-95922159	AA	GG	AG	AG	SCR100_Os03g02670_69625
3	995556	AX-95923579	GG	AA	AG	AG	SCR200_Os03g02710_95556
3	995932	AX-95923207	AA	GG	AG	AG	SCR200_Os03g02710_95932
3	996888	AX-95923803	TT	GG	TG	TG	SCR200_Os03g02710_96888
3	1069712	AX-95922197	GG	CC	CG	CG	SCR200_Os03g02800_69712
3	1071546	AX-95935876	GG	AA	AG	AG	SCR200_Os03g02800_71546
3	1101318	AX-95923200	TT	CC	TC	TC	SCR200_Os03g02850_01318
3	1105195	AX-95922034	GG	AA	AG	AG	SCR200_Os03g02860_05195
3	1118473	AX-95923438	TT	CC	TC	TC	SCR100_Os03g02890_18473
3	1118904	AX-95950917	AA	CC	AC	AC	SCR100_Os03g02890_18904
3	1255211	AX-95948954	AA	GG	AG	AG	SCR100_UOs03g03080__55211
3	1301704	AX-95924042	TT	AA	AT	AT	CSCWR_UOs03g03140_01704
3	1639348	AX-95948424	CC	AA	AC	CC	CSCWR_Os03g03710_39348
3	1649377	AX-95923392	GG	CC	CG	GG	SCR100_UOs03g03750__49377
3	1768747	AX-95939671	GG	AA	GG	AG	AGCRG_Os06g0133000_68747
3	1802910	AX-95922350	AA	TT	AT	AA	CSCWR_Os03g04000_02910
3	1859620	AX-95950115	CC	GG	CG	CC	CSCWR_Os03g04110_59620
3	2138614	AX-95948779	GG	AA	AG	GG	SCR100_UOs03g04620__38614
3	3291081	AX-95935776	TT	CC	TC	TT	SCR100_Os03g06570_91081
3	3529108	AX-95935886	GG	AA	AG	GG	SCR100_Os03g06950_29108
3	5069788	AX-95935660	AA	GG	AG	AG	CSCWR_Os07g09580_69788
3	5069872	AX-95923708	TT	AA	AT	AT	CSCWR_Os07g09580_69872
3	5491844	AX-95923134	GG	AA	AG	GG	SCR100_Os03g10780_91844
3	5493603	AX-95949128	GG	AA	AG	GG	SCR100_Os03g10780_93603
3	5757784	AX-95950811	CC	GG	CG	CC	CSCWR_Os03g11230_57784
3	5779830	AX-95948957	CC	GG	CG	CC	CSCWR_Os03g11260_79830
3	5794866	AX-95935341	CC	TT	TT	TC	SCR100_Os03g11300_94866
3	5842188	AX-95922298	AA	CC	AC	AA	SCR100_Os03g11380_42188
3	5990475	AX-95923994	AA	GG	AG	AA	SCR100_Os03g11580_90475
3	6143539	AX-95948018	GG	TT	TG	GG	CSCWR_UOs03g11780_43539
3	6208778	AX-95935675	AA	CC	AC	AA	SCR100_Os03g11890_08778
3	6262414	AX-95922403	CC	CC	AC	AC	CSCWR_Os03g11990_62414
3	6265303	AX-95923274	GG	AA	AG	GG	CSCWR_Os03g12000_65303
3	6266201	AX-95922522	AA	AA	AC	AC	CSCWR_Os03g12000_66201
3	6335155	AX-95923693	GG	GG	AG	AG	CSCWR_Os03g12110_35155
3	6335502	AX-95948017	CC	CC	TC	TC	CSCWR_Os03g12110_35502
3	6336087	AX-95949839	GG	GG	AG	AG	CSCWR_Os03g12110_36087
3	6336633	AX-95923266	TT	TT	TC	TC	CSCWR_Os03g12110_36633
3	6336715	AX-95922919	CC	CC	AC	AC	CSCWR_Os03g12110_36715
3	6338078	AX-95923334	AA	AA	AG	AG	CSCWR_Os03g12120_38078
3	6338505	AX-95935741	AA	AA	AG	AG	CSCWR_Os03g12120_38505
3	6340207	AX-95923794	CC	CC	AC	AC	CSCWR_Os03g12120_40207
3	6398769	AX-95950143	AA	AA	AG	AG	CSCWR_Os03g12230_98769
3	6634922	AX-95950159	TT	TT	TC	TC	CSCWR_Os03g12560_34922
3	6911865	AX-95950434	TT	CC	TC	TC	SCR100_Os03g12860_11865
3	7056134	AX-95923306	AA	AA	AG	AA	SCR200_Os03g13100_56134
3	7069898	AX-95922066	GG	AA	AG	AG	SCR200_Os03g13130_69898
3	7852172	AX-95947854	TT	CC	TC	TC	SCR100_UOs03g14500__52172
3	8171954	AX-95924080	TT	CC	TC	TC	CSCWR_Os03g15010_71954
3	8172689	AX-95923354	GG	AA	AG	GG	CSCWR_Os03g15010_72689
3	8181156	AX-95922091	AA	GG	AG	AG	SCR200_Os03g15020_81156
3	8326960	AX-95935446	GG	CC	CG	CG	SCR200_Os03g15260_26960
3	8412307	AX-95935573	TT	AA	AT	AT	SCR200_Os03g15410_12307
3	8550499	AX-95935651	AA	GG	AG	AG	CSCWR_Os03g15560_50499
3	8550712	AX-95923812	AA	GG	AG	AG	CSCWR_Os03g15560_50712
3	8552751	AX-95923152	TT	AA	AT	AT	SCR200_Os03g15570_52751
3	8556442	AX-95921942	TT	AA	AT	AT	SCR200_Os03g15570_56442
3	8607059	AX-95923521	GG	AA	AG	AG	SCR100_UOs03g15640__07059
3	8609736	AX-95923943	TT	AA	AT	AT	CSCWR_Os03g15650_09736
3	8632052	AX-95922007	GG	CC	CG	CG	SCR200_Os03g15680_32052
3	8636968	AX-95923279	GG	AA	AG	AG	CSCWR_Os03g15690_36968
3	8677178	AX-95921753	CC	TT	TC	TC	SCR200_Os03g15770_77178
3	8677618	AX-95923619	GG	AA	AG	AG	SCR200_Os03g15770_77618
3	8682294	AX-95935426	AA	GG	AG	AG	CSCWR_UOs03g15780_82294
3	8706022	AX-95964866	TT	CC	TC	TC	SCR100_Os03g15810_06022
3	8730619	AX-95922514	CC	TT	TC	TC	CSCWR_Os03g15860_30619
3	8730849	AX-95949380	CC	TT	TC	TC	CSCWR_Os03g15860_30849
3	8746857	AX-95935713	CC	GG	CG	CG	CSCWR_Os03g15890_46857
3	8763691	AX-95923276	TT	AA	AT	AT	CSCWR_Os03g15900_63691
3	8782308	AX-95923986	AA	GG	AG	AG	CSCWR_Os03g15950_82308
3	8820769	AX-95922022	TT	CC	TC	TC	CSCWR_Os03g16050_20769
3	8847440	AX-95923575	CC	GG	CG	CG	SCR200_Os03g16080_47440
3	8848118	AX-95963546	CC	AA	AC	AC	SCR200_Os03g16080_48118
3	8882638	AX-95924122	TT	AA	AT	AT	CSCWR_Os03g16140_82638
3	9030404	AX-95923122	CC	TT	TC	TC	CSCWR_Os03g16400_30404
3	9060172	AX-95950835	GG	TT	TG	TG	SCR100_Os03g16470_60172
3	9114671	AX-95922282	GG	AA	AG	AG	SCR200_Os03g16570_14671
3	9115421	AX-95935492	AA	TT	AT	AT	SCR200_Os03g16570_15421
3	9182563	AX-95935937	GG	AA	AG	AG	SCR200_Os03g16670_82563
3	9183527	AX-95935428	GG	AA	AG	AG	SCR200_Os03g16670_83527
3	9249342	AX-95964644	GG	TT	TG	TG	CSCWR_Os03g16730_49342
3	9251731	AX-95915407	CC	GG	CG	CG	MCRG_Os03g16740_51731
3	9312694	AX-95923355	CC	TT	TC	TC	CSCWR_UOs03g16824_12694
3	9351198	AX-95915595	GG	TT	TG	TG	MCRG_Os03g16860_51198
3	9353276	AX-95923115	TT	CC	TC	TC	CSCWR_Os03g16870_53276
3	9354425	AX-95935478	AA	GG	AG	AG	CSCWR_Os03g16870_54425
3	9354549	AX-95935500	GG	AA	AG	AG	CSCWR_Os03g16870_54549
3	9355624	AX-95923431	CC	TT	TC	TC	SCR200_Os03g16874_55624
3	9398065	AX-95935878	GG	AA	AG	AG	CSCWR_Os03g16940_98065
3	9398459	AX-95924107	GG	CC	CG	CG	CSCWR_Os03g16940_98459
3	9420630	AX-95935562	GG	AA	AG	AG	SCR100_Os03g16990_20630
3	9441494	AX-95923671	GG	AA	AG	AG	SCR100_Os03g17030_41494
3	9441608	AX-95924126	CC	TT	TC	TC	SCR100_Os03g17030_41608
3	9442551	AX-95922186	TT	CC	TC	TC	SCR100_Os03g17030_42551
3	9442701	AX-95949282	TT	CC	TC	TC	SCR100_Os03g17030_42701
3	9461023	AX-95922641	CC	TT	TC	TC	SCR100_Os03g17050_61023
3	9463689	AX-95924201	GG	CC	CG	CG	SCR100_Os03g17050_63689
3	9468931	AX-95923315	TT	CC	TC	TC	CSCWR_Os03g17060_68931
3	9469364	AX-95935319	AA	GG	AG	AG	CSCWR_Os03g17060_69364
3	9469785	AX-95921934	AA	GG	AG	AG	CSCWR_Os03g17060_69785
3	9489157	AX-95949924	AA	TT	AT	AT	SCR100_Os03g17120_89157
3	9536326	AX-95935382	GG	AA	AG	AG	SCR100_Os03g17174_36326
3	9571752	AX-95923336	TT	GG	TG	TG	SCR200_Os03g17210_71752
3	9572037	AX-95935419	GG	AA	AG	AG	SCR200_Os03g17210_72037
3	9574274	AX-95923543	GG	AA	AG	AG	SCR200_Os03g17210_74274
3	9575023	AX-95935571	TT	CC	TC	TC	SCR200_Os03g17210_75023
3	9576250	AX-95923696	CC	GG	CG	CG	SCR200_Os03g17210_76250
3	9577678	AX-95935477	CC	AA	AC	AC	SCR200_Os03g17210_77678
3	9579927	AX-95935960	TT	GG	TG	TG	AGCRG_Os03g17230_79927
3	9581151	AX-95923989	TT	CC	TC	TC	AGCRG_Os03g17230_81151
3	9581361	AX-95935589	AA	TT	AT	AT	AGCRG_Os03g17230_81361
3	9585435	AX-95935975	GG	AA	AG	AG	CSCWR_Os03g17240_85435
3	9586271	AX-95922342	AA	GG	AG	AG	CSCWR_Os03g17240_86271
3	9587263	AX-95922614	TT	CC	TC	TC	CSCWR_Os03g17240_87263
3	9587410	AX-95950853	CC	AA	AC	AC	CSCWR_Os03g17240_87410
3	9592218	AX-95922482	CC	GG	CG	CG	SCR200_Os03g17250_92218
3	9615864	AX-95922378	GG	AA	AG	AG	CSCWR_Os03g17310_15864
3	9616835	AX-95923244	GG	AA	AG	AG	CSCWR_Os03g17310_16835
3	9630200	AX-95935330	TT	CC	TC	TC	SCR200_Os03g17340_30200
3	9638639	AX-95922498	TT	CC	TC	TC	SCR200_UOs03g17359_38639
3	9660228	AX-95922240	CC	TT	TC	TC	CSCWR_Os03g17410_60228
3	9662500	AX-95939666	CC	TT	TC	TC	CSCWR_Os03g17410_62500
3	9663493	AX-95924098	AA	AG	AG	AA	CSCWR_Os03g17410_63493
3	9663928	AX-95935644	CC	TT	TC	TC	CSCWR_Os03g17410_63928
3	9674774	AX-95962515	AA	GG	AG	AG	SCR100_UOs03g17426__74774
3	9680428	AX-95950354	GG	CC	CG	CG	SCR100_UOs03g17440__80428
3	9681114	AX-95949276	CC	TT	TC	TC	SCR100_UOs03g17440__81114
3	9704930	AX-95935421	CC	GG	CG	CG	SCR100_Os03g17500_04930
3	9709514	AX-95923196	TT	CC	TC	TC	CSCWR_Os03g17510_09514
3	9709802	AX-95923609	TT	CC	TC	TC	CSCWR_Os03g17510_09802
3	9712408	AX-95922811	TT	CC	TC	TC	SCR100_Os03g17520_12408
3	9712703	AX-95923257	AA	GG	AG	AG	SCR100_Os03g17520_12703
3	9712781	AX-95935531	CC	TT	TC	TC	SCR100_Os03g17520_12781
3	9713466	AX-95922758	AA	CC	AC	AC	SCR100_Os03g17520_13466
3	9724252	AX-95923980	CC	TT	TC	TC	CSCWR_Os03g17540_24252
3	9725649	AX-95924227	CC	TT	TC	TC	CSCWR_Os03g17540_25649
3	9760744	AX-95935276	TT	AA	AT	AT	SCR200_Os03g17580_60744
3	9797671	AX-95935956	CC	GG	CG	CG	CSCWR_Os03g17634_97671
3	9972109	AX-95962504	GG	AA	AG	AG	SCR100_Os03g17940_72109
3	9978898	AX-95935281	CC	TT	TC	TC	SCR100_Os03g17960_78898
3	9979931	AX-95935897	TT	AA	AT	AT	SCR100_Os03g17960_79931
3	10072795	AX-95935850	GG	AA	AG	AG	CSCWR_Os03g18080_72795
3	10164384	AX-95921900	TT	CC	TC	TC	SCR100_Os03g18170_64384
3	10165131	AX-95935587	GG	TT	TG	TG	SCR100_Os03g18170_65131
3	10192772	AX-95922479	AA	GG	AG	AG	SCR100_Os03g18210_92772
3	10238496	AX-95922443	TT	AA	AT	AT	CSCWR_Os03g18310_38496
3	10269987	AX-95921919	CC	AA	AC	AC	SCR200_Os03g18360_69987
3	10282563	AX-95935579	CC	TT	TC	TC	CSCWR_Os03g18380_82563
3	10283716	AX-95935553	CC	TT	TC	TC	CSCWR_Os03g18380_83716
3	10348814	AX-95923995	GG	TT	TG	TG	SCR100_Os03g18500_48814
3	10350021	AX-95923765	CC	AA	AC	AC	SCR100_Os03g18500_50021
3	10447032	AX-95923329	TT	CC	TC	TC	SCR200_Os03g18700_47032
3	10448415	AX-95935300	TT	AA	AT	AT	SCR200_Os03g18700_48415
3	10532151	AX-95922399	CC	TT	TC	TC	SCR200_Os03g18830_32151
3	10533613	AX-95924273	TT	GG	TG	TG	SCR200_Os03g18830_33613
3	10536180	AX-95922546	AA	GG	AG	AG	CSCWR_Os03g18840_36180
3	10537136	AX-95923403	CC	TT	TC	TC	CSCWR_Os03g18840_37136
3	10537490	AX-95922836	TT	CC	TC	TC	CSCWR_Os03g18840_37490
3	10538079	AX-95923031	GG	TT	TG	TG	CSCWR_Os03g18840_38079
3	10539467	AX-95935683	AA	TT	AT	AT	CSCWR_Os03g18840_39467
3	10539682	AX-95924018	TT	CC	TC	TC	CSCWR_Os03g18840_39682
3	10540571	AX-95950819	GG	AA	AG	AG	CSCWR_Os03g18840_40571
3	10633011	AX-95935815	GG	TT	TG	TG	CSCWR_Os03g19020_33011
3	10664704	AX-95923250	AA	GG	AG	AG	SCR100_Os03g19080_64704
3	10667137	AX-95948745	AA	TT	AT	AT	SCR100_Os03g19080_67137
3	10729510	AX-95947983	CC	TT	TC	TC	SCR100_UOs03g19180__29510
3	10729835	AX-95923252	TT	CC	TC	TC	SCR100_UOs03g19180__29835
3	10793804	AX-95947900	GG	AA	AG	AG	SCR100_Os03g19230_93804
3	10826151	AX-95949414	AA	GG	AG	AG	SCR100_Os03g19280_26151
3	10871876	AX-95922593	AA	GG	AG	AG	CSCWR_Os03g19350_71876
3	10895494	AX-95922472	CC	AA	AC	AC	CSCWR_Os03g19400_95494
3	10900427	AX-95923072	TT	GG	TG	TG	CSCWR_Os03g19410_00427
3	10901237	AX-95923683	TT	CC	TC	TC	CSCWR_Os03g19410_01237
[truncated: 4,070 more rows]
