# Supplementary material for: Mapping QTLs for Salt Tolerance in Rice (Oryza sativa L.) by Bulked Segregant Analysis of Recombinant Inbred Lines Using 50K SNP Chip
Source: PLoS One. 2016 Apr 14;11(4):e0153610. doi: 10.1371/journal.pone.0153610 (PMC4831760; doi:10.1371/journal.pone.0153610)
Supplement: S6 Table — Green and red shaded homogeneous SNPs represent QTL regions with contribution of tolerant allele from the tolerant and sensitive parent, respectively, where as plain text with heterogeneous SNPs shows lack of association with the trait. (XLSX) [file pone.0153610.s008.xlsx]

## Sheet: S6
Table S6. Analysis of 5021 polymorphic SNPs of CSR27/MI48 RILs in P1, P2, BT and BS. White color, heterogeneous SNPs; Red color, contribution of allele for salt tolerance from sensitive parent MI48; Green color, contribution of allele for salt tolerance from toelrant parent CSR11; BT, bulkek tolerant; BS, bulked sensitive.
Chr. Id	Chromosomal Position in bp	CSR27	MI48	BT	BS	Probe Set ID	SNP Id	QTLs	Published QTLs
1	260986	AA	AA	AG	AA	AX-95919357	CSCWR_Os01g01510__60986
1	261370	GG	AA	AG	AG	AX-95916978	CSCWR_Os01g01510__61370
1	345153	AA	GG	AG	AG	AX-95918953	CSCWR_Os01g01689__45153
1	389472	GG	GG	GG	CG	AX-95917187	SCR200_Os01g01740_89472
1	409819	GG	AA	AG	AG	AX-95917913	SCR200_UOs01g01780_09819
1	410290	CC	GG	CG	CG	AX-95944084	SCR200_UOs01g01780_10290
1	435767	GG	AA	AG	AG	AX-95943653	CSCWR_UOs01g01830__35767
1	438464	TT	TT	TG	TT	AX-95941089	CSCWR_UOs01g01830__38464						CSR27	MI48	BT30	BS30	Number of SNPs
1	475291	GG	CC	CG	CG	AX-95917606	CSCWR_Os01g01870__75291						AA	BB	AB	AB	3999
1	476357	TT	TT	TT	TG	AX-95919022	CSCWR_Os01g01870__76357						AA	BB	AA	AB	691
1	509912	AA	AA	AA	AT	AX-95940513	SCR100_Os01g01950_09912						AA	BB	AB	BB
1	522649	AA	AA	AA	AG	AX-95918566	CSCWR_Os01g01970__22649						AA	BB	AA	BB	11
1	582886	TT	TT	TC	TC	AX-95915989	SCR100_Os01g02070_82886						AA	BB	BB	AB	297
1	586049	GG	GG	GG	TG	AX-95941043	SCR100_Os01g02090_86049						AA	BB	AB	AA
1	586490	AA	GG	AA	AG	AX-95943677	SCR100_Os01g02090_86490						AA	BB	BB	AA	23
1	588990	TT	TT	TT	TC	AX-95934457	SCR100_Os01g02090_88990								Total polymorphic		5021
1	598012	AA	AA	AA	AT	AX-95919535	SCR100_Os01g02100_98012
1	601035	AA	CC	AA	AC	AX-95917319	SCR100_Os01g02110_01035
1	601718	AA	AA	AA	AC	AX-95942566	SCR100_Os01g02110_01718
1	629057	CC	CC	TC	TC	AX-95916017	SCR100_Os01g02160_29057
1	630898	GG	GG	AG	AG	AX-95917785	CSCWR_Os01g02170__30898
1	631690	TT	TT	TC	TC	AX-95918659	CSCWR_Os01g02170__31690
1	631906	AA	AA	AG	AG	AX-95917575	CSCWR_Os01g02170__31906
1	633511	GG	GG	AG	AG	AX-95916690	CSCWR_Os01g02170__33511
1	647956	AA	AA	AG	AG	AX-95918907	CSCWR_Os01g02200__47956
1	860922	GG	GG	AG	AG	AX-95934297	CSCWR_Os01g02590__60922
1	861819	GG	GG	AG	AG	AX-95916814	CSCWR_Os01g02590__61819
1	862013	CC	CC	TC	TC	AX-95917380	CSCWR_Os01g02590__62013
1	926809	CC	CC	CG	CG	AX-95916757	CSCWR_Os01g02720__26809
1	927089	GG	GG	TG	TG	AX-95933885	CSCWR_Os01g02720__27089
1	1007100	CC	CC	CC	TC	AX-95933633	CSCWR_Os01g02870__07100
1	1043501	AA	AA	AC	AC	AX-95919379	SCR200_Os01g02890_43501
1	1043778	TT	TT	TG	TG	AX-95942532	SCR200_Os01g02890_43778
1	1227015	TT	CC	TC	TT	AX-95962093	CSCWR_Os01g03144__27015
1	1509244	GG	CC	CG	CG	AX-95940881	SCR100_Os01g03660_09244
1	1511174	TT	TT	TG	TT	AX-95919017	SCR200_Os01g03670_11174
1	1513101	AA	GG	AG	AG	AX-95961932	SCR100_Os01g03680_13101
1	1569918	GG	AA	AG	AG	AX-95917698	SCR100_UOs01g03760_69918
1	1600258	GG	GG	AG	AG	AX-95918582	CSCWR_Os01g03820__00258
1	1601133	CC	AA	AC	AC	AX-95944522	CSCWR_Os01g03820__01133
1	1670547	CC	CC	AA	AC	AX-95933863	CSCWR_Os01g03914__70547
1	1672453	GG	GG	AG	AG	AX-95917663	CSCWR_Os01g03914__72453
1	1673401	TT	TT	TG	TG	AX-95918389	CSCWR_Os01g03914__73401
1	1677274	CC	TT	TC	TC	AX-95917534	CSCWR_Os01g03914__77274
1	1677359	GG	AA	AG	AG	AX-95933951	CSCWR_Os01g03914__77359
1	1736614	CC	GG	CG	CG	AX-95919048	CSCWR_UOs01g04010__36614
1	1773539	GG	GG	AG	AG	AX-95933707	SCR100_Os01g04090_73539
1	1832722	TT	CC	TC	TC	AX-95918788	SCR100_Os01g04160_32722
1	1832759	TT	CC	TC	TC	AX-95917704	SCR100_Os01g04160_32759
1	1833726	AA	GG	AG	AG	AX-95916605	SCR100_Os01g04160_33726
1	1833973	GG	AA	AG	AG	AX-95918184	SCR100_Os01g04160_33973
1	1834262	AA	TT	AT	AT	AX-95944405	SCR100_Os01g04160_34262
1	1835302	CC	GG	CG	CG	AX-95940679	SCR100_Os01g04170_35302
1	1841652	TT	GG	TG	TG	AX-95918180	CSCWR_Os01g04190__41652
1	1842652	TT	CC	TC	TC	AX-95933511	CSCWR_Os01g04190__42652
1	1842814	AA	GG	AG	AG	AX-95918154	CSCWR_Os01g04190__42814
1	1848726	GG	CC	CG	CG	AX-95918071	CSCWR_Os01g04200__48726
1	1851482	CC	TT	TT	TC	AX-95916746	CSCWR_Os01g04200__51482
1	1852029	GG	AA	AG	AG	AX-95917746	CSCWR_Os01g04200__52029
1	1938331	AA	AA	AG	AA	AX-95915853	CSCWR_Os01g04350__38331
1	2095696	TT	AA	AT	AT	AX-95933781	SCR200_Os01g04660_95696
1	2096225	AA	CC	AC	AC	AX-95918679	SCR200_Os01g04660_96225
1	2097273	CC	TT	TC	TC	AX-95934194	SCR200_Os01g04660_97273
1	2099293	CC	TT	TC	TC	AX-95940826	SCR100_Os01g04670_99293
1	2129903	TT	CC	TC	TC	AX-95919087	SCR200_Os01g04720_29903
1	2246966	GG	GG	AG	AG	AX-95918362	CSCWR_Os01g04860__46966
1	2248029	GG	GG	AG	AG	AX-95943574	SCR100_Os01g04870_48029
1	2249770	CC	CC	AC	AC	AX-95918878	SCR100_Os01g04870_49770
1	2250459	GG	GG	TG	TG	AX-95944549	SCR100_Os01g04870_50459
1	2251614	AA	AA	AT	AT	AX-95916200	SCR100_Os01g04870_51614
1	2380626	CC	CC	TC	TC	AX-95918716	CSCWR_Os01g05080__80626
1	2381109	CC	CC	TC	TC	AX-95942511	CSCWR_Os01g05080__81109
1	2381575	CC	CC	TC	TC	AX-95943338	CSCWR_Os01g05080__81575
1	2381610	GG	GG	AG	AG	AX-95917924	CSCWR_Os01g05080__81610
1	2381986	AA	AA	AT	AT	AX-95919211	CSCWR_Os01g05080__81986
1	2399229	AA	CC	AA	AC	AX-95916776	SCR100_Os01g05120_99229
1	2567370	AA	AA	AG	AG	AX-95943976	CSCWR_Os01g05440__67370
1	2567583	GG	GG	AG	AG	AX-95962158	CSCWR_Os01g05440__67583
1	2567661	AA	AA	AG	AG	AX-95933996	CSCWR_Os01g05440__67661
1	2568235	AA	CC	AC	AC	AX-95961899	CSCWR_Os01g05440__68235
1	2573850	CC	AA	AC	AC	AX-95933772	SCR200_Os01g05460_73850
1	2583268	AA	AA	GG	AG	AX-95916688	SCR100_Os01g05480_83268
1	2583422	CC	TT	TC	TC	AX-95942075	SCR100_Os01g05480_83422
1	2583668	AA	AA	AG	AA	AX-95919309	SCR100_Os01g05480_83668
1	2604026	TT	TT	CC	TC	AX-95917539	SCR100_Os01g05500_04026
1	2604085	CC	CC	TC	TC	AX-95942411	SCR100_Os01g05500_04085
1	2605303	GG	GG	CG	CG	AX-95942638	SCR100_Os01g05500_05303
1	2605769	GG	GG	AG	AG	AX-95939606	SCR100_Os01g05500_05769
1	2605787	AA	AA	AG	AG	AX-95961910	SCR100_Os01g05500_05787
1	2606244	AA	AA	AG	AA	AX-95944047	SCR100_Os01g05500_06244
1	2606392	AA	AA	AT	AT	AX-95941185	SCR100_Os01g05500_06392
1	2626554	AA	GG	AG	AG	AX-95916061	SCR100_Os01g05520_26554
1	2630489	CC	CC	TC	TC	AX-95944975	SCR100_Os01g05530_30489
1	2630885	TT	CC	TC	TC	AX-95941544	SCR100_Os01g05530_30885
1	2696819	GG	AA	AG	AG	AX-95934263	SCR100_Os01g05660_96819
1	2699048	TT	AA	TT	AT	AX-95918604	SCR100_Os01g05660_99048
1	2700740	GG	GG	CG	CG	AX-95916586	SCR100_Os01g05660_00740
1	2799287	GG	AA	AG	AG	AX-95944486	SCR100_Os01g05840_99287
1	2802715	AA	CC	AC	AC	AX-95934097	SCR200_Os01g05860_02715
1	2859368	GG	CC	CG	CG	AX-95916768	SCR100_Os01g06000_59368
1	2860227	CC	TT	TC	TC	AX-95919442	SCR100_Os01g06000_60227
1	2860891	AA	GG	AG	AG	AX-95944346	SCR100_Os01g06000_60891
1	2861423	AA	CC	AC	AC	AX-95933915	SCR100_Os01g06000_61423
1	2861732	GG	TT	TG	TG	AX-95944138	SCR100_Os01g06000_61732
1	2862886	CC	CC	CC	TC	AX-95934215	SCR100_Os01g06000_62886
1	2879202	CC	TT	TC	TC	AX-95934318	SCR100_Os01g06020_79202
1	2917233	CC	AA	AC	AC	AX-95933783	SCR200_Os01g06120_17233
1	2917841	CC	AA	AC	AC	AX-95916133	SCR200_Os01g06120_17841
1	2966690	GG	AA	AG	AG	AX-95944126	SCR100_Os01g06260_66690
1	2980592	CC	GG	CG	CG	AX-95916079	CSCWR_Os01g06280__80592
1	2981332	TT	CC	TC	TC	AX-95941046	CSCWR_Os01g06280__81332
1	3084457	GG	AA	AG	AG	AX-95934260	CSCWR_Os01g06550__84457
1	3088468	AA	TT	AT	AT	AX-95915912	SCR100_Os01g06560_88468
1	3088959	AA	CC	AC	AC	AX-95964580	SCR100_Os01g06560_88959
1	3089439	TT	CC	TC	TC	AX-95962098	SCR100_Os01g06560_89439
1	3098424	GG	GG	TG	GG	AX-95942447	CSCWR_Os01g06590__98424
1	3319745	CC	TT	TC	TC	AX-95940877	CSCWR_Os01g07070__19745
1	3321415	AA	GG	AG	AG	AX-95941455	CSCWR_Os01g07070__21415
1	3321948	TT	CC	TC	TC	AX-95919424	CSCWR_Os01g07070__21948
1	3324344	GG	TT	TG	TG	AX-95942842	CSCWR_Os01g07070__24344
1	3324542	GG	TT	TG	TG	AX-95916430	CSCWR_Os01g07070__24542
1	3324593	AA	GG	AG	AG	AX-95933957	CSCWR_Os01g07070__24593
1	3325467	CC	TT	TC	TC	AX-95917038	CSCWR_Os01g07080__25467
1	3325528	TT	CC	TC	TC	AX-95944089	CSCWR_Os01g07080__25528
1	3325817	TT	GG	TG	TG	AX-95917525	CSCWR_Os01g07080__25817
1	3327695	AA	TT	AT	AT	AX-95918272	CSCWR_Os01g07080__27695
1	3330252	AA	GG	AG	AG	AX-95942011	SCR100_Os01g07090_30252
1	3330344	GG	CC	GG	CG	AX-95919068	SCR100_Os01g07090_30344
1	3334044	AA	TT	AT	AT	AX-95942392	CSCWR_Os01g07100__34044
1	3334201	GG	AA	AG	AG	AX-95941981	CSCWR_Os01g07100__34201
1	3334260	GG	CC	CG	CG	AX-95943902	CSCWR_Os01g07100__34260
1	3335395	TT	AA	AT	AT	AX-95944209	CSCWR_Os01g07100__35395
1	3335479	GG	AA	AG	AG	AX-95944170	CSCWR_Os01g07100__35479
1	3336470	TT	CC	TC	TC	AX-95944779	CSCWR_Os01g07100__36470
1	3338009	TT	GG	TG	TG	AX-95944328	CSCWR_Os01g07100__38009
1	3338310	TT	CC	TC	TC	AX-95942159	CSCWR_Os01g07100__38310
1	3338617	AA	GG	AG	AG	AX-95942731	CSCWR_Os01g07100__38617
1	3339242	CC	TT	TC	TC	AX-95917146	CSCWR_Os01g07100__39242
1	3342254	CC	TT	TC	TC	AX-95917332	SCR100_Os01g07110_42254
1	3342441	CC	TT	TC	TC	AX-95943934	SCR100_Os01g07110_42441
1	3342479	CC	TT	TC	TC	AX-95919503	SCR100_Os01g07110_42479
1	3343694	CC	TT	TC	TC	AX-95944702	SCR100_Os01g07110_43694
1	3344399	GG	AA	AG	AG	AX-95941497	SCR100_Os01g07110_44399
1	3345914	CC	TT	TC	TC	AX-95918017	SCR100_Os01g07110_45914
1	3348112	TT	AA	AT	AT	AX-95934367	SCR100_Os01g07110_48112
1	3349318	GG	AA	AG	AG	AX-95918144	SCR100_Os01g07110_49318
1	3350167	CC	TT	TC	TC	AX-95942352	SCR100_Os01g07110_50167
1	3354843	AA	CC	AC	AC	AX-95941985	CSCWR_Os01g07120__54843
1	3357531	TT	GG	TG	TG	AX-95962689	CSCWR_Os01g07120__57531
1	3359273	CC	CC	TC	TC	AX-95933739	CSCWR_Os01g07140__59273
1	3360690	GG	GG	AG	AG	AX-95916653	CSCWR_Os01g07140__60690
1	3361566	CC	CC	TC	CC	AX-95962490	CSCWR_Os01g07140__61566
1	3395374	AA	AA	AA	AC	AX-95917886	CSCWR_Os01g07200__95374
1	3395508	CC	CC	CC	TC	AX-95933484	CSCWR_Os01g07200__95508
1	3395905	CC	CC	CC	CG	AX-95942542	CSCWR_Os01g07200__95905
1	3395958	CC	CC	AC	AC	AX-95944468	CSCWR_Os01g07200__95958
1	3396063	CC	CC	TC	TC	AX-95942642	CSCWR_Os01g07200__96063
1	3396323	TT	TT	TT	TG	AX-95943564	CSCWR_Os01g07200__96323
1	3396387	CC	CC	TC	TC	AX-95942430	CSCWR_Os01g07200__96387
1	3396833	TT	TT	TT	TG	AX-95934447	CSCWR_Os01g07200__96833
1	3419021	TT	GG	TG	TG	AX-95944507	SCR100_Os01g07250_19021
1	3423733	CC	TT	TC	TC	AX-95941619	CSCWR_Os01g07260__23733
1	3462694	CC	CC	TC	CC	AX-95941795	SCR200_Os01g07340_62694
1	3476730	CC	CC	TC	TC	AX-95941020	CSCWR_Os01g07370__76730
1	3500732	TT	AA	TT	AT	AX-95942759	CSCWR_Os01g07390__00732
1	3505571	TT	CC	TC	TC	AX-95917983	CSCWR_Os01g07400__05571
1	3506064	CC	AA	CC	AC	AX-95943353	CSCWR_Os01g07400__06064
1	3507044	TT	TT	GG	TG	AX-95943848	CSCWR_Os01g07400__07044
1	3565733	GG	GG	AG	AG	AX-95918814	SCR200_Os01g07490_65733
1	3568069	CC	CC	AC	CC	AX-95919143	SCR200_Os01g07490_68069
1	3568378	CC	CC	TC	TC	AX-95934119	SCR200_Os01g07490_68378
1	3595581	GG	GG	AG	AG	AX-95916052	SCR100_Os01g07530_95581
1	3595741	TT	CC	TC	TC	AX-95962040	SCR100_Os01g07530_95741
1	3595859	AA	GG	AG	AG	AX-95915861	SCR100_Os01g07530_95859
1	3596171	TT	CC	TC	TC	AX-95915911	SCR100_Os01g07530_96171
1	3679136	AA	CC	AA	AC	AX-95915857	SCR100_UOs01g07650_79136
1	3680275	GG	GG	TG	TG	AX-95962159	SCR100_Os01g07660_80275
1	3710406	AA	AA	AG	AG	AX-95917596	SCR100_Os01g07730_10406
1	3725684	TT	TT	TC	TT	AX-95916276	CSCWR_Os01g07760__25684
1	3733425	AA	GG	AG	AG	AX-95915892	SCR200_Os01g07780_33425
1	3818861	AA	AA	AG	AG	AX-95943566	CSCWR_Os01g07910__18861
1	3820009	GG	GG	AG	AG	AX-95943041	CSCWR_Os01g07910__20009
1	3924495	GG	TT	TG	TG	AX-95942834	CSCWR_Os01g08120__24495
1	3937245	TT	CC	TC	TC	AX-95943701	CSCWR_Os01g08150__37245
1	3938162	AA	GG	AG	AG	AX-95934373	CSCWR_Os01g08150__38162
1	3975668	GG	AA	AG	AG	AX-95943301	CSCWR_Os01g08190__75668
1	3979528	GG	TT	TG	TG	AX-95942408	CSCWR_Os01g08190__79528
1	3983985	GG	AA	AG	AG	AX-95943641	CSCWR_Os01g08200__83985
1	3987014	GG	AA	AG	AG	AX-95943331	CSCWR_Os01g08200__87014
1	3987223	CC	TT	TC	TC	AX-95943661	CSCWR_Os01g08200__87223
1	3988264	TT	AA	AT	AT	AX-95934106	CSCWR_Os01g08200__88264
1	4118023	AA	GG	AG	AG	AX-95917526	CSCWR_Os01g08400__18023
1	4134113	GG	AA	AG	AG	AX-95918022	SCR100_Os01g08420_34113
1	4229024	CC	TT	TC	TC	AX-95916167	SCR100_UOs01g08530_29024
1	4231658	CC	TT	TC	TC	AX-95916406	SCR100_Os01g08540_31658
1	4264852	TT	AA	AT	AT	AX-95940825	SCR100_Os01g08570_64852
1	4265064	AA	GG	AG	AG	AX-95916389	SCR100_Os01g08570_65064
1	4326970	GG	TT	TG	TG	AX-95916481	SCR200_Os01g08700_26970
1	4328597	GG	AA	AG	AG	AX-95918717	SCR200_Os01g08700_28597
1	4371781	CC	CC	TC	TC	AX-95943713	SCR200_Os01g08750_71781
1	4396624	CC	TT	TC	TC	AX-95918787	CSCWR_Os01g08770__96624
1	4508165	GG	GG	TG	TG	AX-95919025	SCR100_Os01g08990_08165
1	4508391	AA	AA	AG	AG	AX-95919062	SCR100_Os01g08990_08391
1	4508773	AA	AA	AG	AG	AX-95918130	SCR100_Os01g08990_08773
1	4540403	GG	GG	CG	CG	AX-95933790	SCR200_Os01g09030_40403
1	4578959	GG	GG	TG	TG	AX-95933638	CSCWR_Os01g09120__78959
1	4579335	CC	CC	TC	TC	AX-95944973	CSCWR_Os01g09120__79335
1	4579719	TT	TT	TC	TC	AX-95943551	CSCWR_Os01g09120__79719
1	4579960	TT	TT	TC	TT	AX-95933698	CSCWR_Os01g09120__79960
1	4619268	TT	TT	TC	TC	AX-95918299	CSCWR_Os01g09200__19268
1	4739843	AA	AA	AT	AT	AX-95933777	SCR200_Os01g09320_39843
1	4849977	CC	CC	CG	CG	AX-95944959	SCR100_Os01g09510_49977
1	4850227	AA	AA	AG	AG	AX-95944031	SCR100_Os01g09510_50227
1	4850804	TT	TT	TG	TG	AX-95944940	SCR100_Os01g09510_50804
1	5589695	GG	AA	AG	AA	AX-95944082	CSCWR_Os01g10530__89695
1	5590700	GG	GG	TG	GG	AX-95943043	CSCWR_Os01g10530__90700
1	5592179	CC	TT	TC	TC	AX-95916771	CSCWR_Os01g10530__92179
1	5891647	CC	AA	AC	AA	AX-95941939	SCR100_Os01g11040_91647
1	5892724	CC	TT	TC	TT	AX-95917703	SCR100_Os01g11040_92724
1	5896951	AA	GG	AG	AG	AX-95916272	CSCWR_Os01g11054__96951
1	5898258	CC	TT	TC	TC	AX-95934057	CSCWR_Os01g11054__98258
1	5909470	CC	TT	TC	TC	AX-95943235	CSCWR_Os01g11070__09470
1	5910962	GG	AA	AG	AG	AX-95944977	CSCWR_Os01g11070__10962
1	5911828	AA	GG	AG	AG	AX-95933774	CSCWR_Os01g11070__11828
1	5913281	TT	AA	AT	AT	AX-95944037	CSCWR_Os01g11070__13281
1	5980709	GG	AA	AG	AG	AX-95961896	CSCWR_Os01g11160__80709
1	6001992	GG	TT	TG	TG	AX-95941010	SCR100_Os01g11220_01992
1	6002736	CC	AA	AC	AC	AX-95915967	SCR100_Os01g11220_02736
1	6003427	GG	AA	AG	AG	AX-95942823	SCR100_Os01g11220_03427
1	6003567	AA	CC	AC	AC	AX-95919054	SCR100_Os01g11220_03567
1	6005637	TT	CC	TC	TC	AX-95961979	CSCWR_Os01g11230__05637
1	6007794	TT	GG	TG	TG	AX-95933614	SCR200_Os01g11240_07794
1	6016401	CC	TT	TC	TC	AX-95919302	SCR200_UOs01g11250_16401
1	6074851	GG	AA	AG	AG	AX-95961905	CSCWR_Os01g11340__74851
1	6129309	GG	AA	AG	AG	AX-95934352	SCR100_Os01g11400_29309
1	6129546	AA	GG	AG	GG	AX-95917972	SCR100_Os01g11400_29546
1	6132384	CC	TT	TC	TC	AX-95962227	CSCWR_Os01g11414__32384
1	6134839	CC	TT	TC	TC	AX-95933532	CSCWR_Os01g11414__34839
1	6493670	AA	GG	AA	AG	AX-95919533	SCR200_Os01g11940_93670
1	6498407	AA	GG	AA	AG	AX-95941783	SCR100_Os01g11946_98407
1	6499838	GG	AA	GG	AG	AX-95943747	SCR100_Os01g11946_99838
1	6502455	TT	CC	TC	TC	AX-95943018	SCR100_Os01g11946_02455
1	6503740	GG	AA	AG	AG	AX-95915938	SCR100_Os01g11946_03740
1	6523182	AA	GG	AA	AG	AX-95919470	CSCWR_Os01g11980__23182
1	6523392	AA	GG	AA	AG	AX-95941931	CSCWR_Os01g11980__23392
1	6532044	TT	CC	TT	TC	AX-95916031	SCR100_Os01g12000_32044
1	6532139	GG	AA	AG	AG	AX-95962172	SCR100_Os01g12000_32139
1	6532178	TT	GG	TT	TG	AX-95941853	SCR100_Os01g12000_32178
1	6584260	AA	CC	AA	AC	AX-95916097	SCR100_UOs01g12100_84260
1	6588871	GG	AA	AG	AG	AX-95944506	CSCWR_UOs01g12110__88871
1	7085748	TT	GG	TG	TG	AX-95934010	SCR100_Os01g12800_85748
1	7093116	AA	GG	AG	AG	AX-95933787	CSCWR_Os01g12820__93116
1	7093674	CC	TT	TC	TC	AX-95933850	CSCWR_Os01g12820__93674
1	7093953	CC	TT	TC	TT	AX-95916127	CSCWR_Os01g12820__93953
1	7097550	GG	AA	AG	AG	AX-95965036	CSCWR_Os01g12830__97550
1	7100000	CC	AA	AC	AC	AX-95941694	CSCWR_Os01g12830__00000
1	7102178	GG	TT	TG	TG	AX-95941461	CSCWR_Os01g12840__02178
1	7102236	TT	CC	TC	TC	AX-95941844	CSCWR_Os01g12840__02236
1	7102366	AA	GG	AA	AG	AX-95942287	CSCWR_Os01g12840__02366
1	7155125	TT	CC	TC	TC	AX-95943772	CSCWR_Os01g12890__55125
1	7158090	AA	TT	AT	AT	AX-95941546	CSCWR_Os01g12890__58090
1	7158349	TT	GG	TG	TG	AX-95918098	CSCWR_Os01g12890__58349
1	7159111	AA	CC	AC	AC	AX-95943060	CSCWR_Os01g12890__59111
1	7159890	TT	GG	TG	TG	AX-95940930	CSCWR_Os01g12890__59890
1	7175430	AA	GG	AG	AG	AX-95933544	SCR200_Os01g12930_75430
1	7179732	AA	CC	AC	AC	AX-95916089	SCR200_Os01g12930_79732
1	7179865	AA	GG	AG	AG	AX-95917638	SCR200_Os01g12930_79865
1	7248317	GG	TT	TG	TG	AX-95941613	CSCWR_Os01g13030__48317
1	7248478	AA	GG	AG	AG	AX-95917973	CSCWR_Os01g13030__48478
1	7251108	TT	AA	AT	AT	AX-95918956	CSCWR_Os01g13030__51108
1	7267112	AA	GG	AG	AG	AX-95918259	SCR200_Os01g13060_67112
1	7267496	GG	GG	CG	CG	AX-95917274	SCR200_Os01g13060_67496
1	7269298	CC	AA	AC	AC	AX-95944234	SCR200_Os01g13060_69298
1	7273024	CC	GG	CG	CG	AX-95915876	SCR200_Os01g13070_73024
1	7328184	TT	CC	TC	TC	AX-95917458	SCR100_Os01g13150_28184
1	7328724	CC	TT	TC	TC	AX-95916624	SCR100_Os01g13150_28724
1	7329213	GG	AA	GG	AG	AX-95934161	SCR100_Os01g13150_29213
1	7332065	GG	AA	AG	AG	AX-95942519	SCR100_Os01g13160_32065
1	7332793	GG	GG	AG	AG	AX-95917660	SCR100_Os01g13160_32793
1	7333562	TT	CC	TC	TC	AX-95933641	SCR100_Os01g13160_33562
1	7335420	AA	TT	AT	AT	AX-95934203	SCR100_Os01g13160_35420
1	7335506	GG	TT	TG	TG	AX-95944876	SCR100_Os01g13160_35506
1	7335605	GG	CC	CG	CG	AX-95944687	SCR100_Os01g13160_35605
1	7346582	GG	TT	TG	TG	AX-95943005	SCR100_Os01g13190_46582
1	7347199	GG	AA	AG	AG	AX-95943306	SCR100_Os01g13190_47199
1	7347857	CC	TT	TC	TC	AX-95917015	SCR100_Os01g13190_47857
1	7349438	TT	CC	TC	TC	AX-95918714	CSCWR_Os01g13200__49438
1	7349500	CC	AA	AC	AC	AX-95944381	CSCWR_Os01g13200__49500
1	7350450	AA	GG	AG	AG	AX-95916498	CSCWR_Os01g13200__50450
1	7350872	AA	TT	AT	AT	AX-95944150	CSCWR_Os01g13200__50872
1	7352599	GG	AA	AG	AG	AX-95917755	CSCWR_Os01g13200__52599
1	7353274	AA	GG	AG	AG	AX-95916800	CSCWR_Os01g13200__53274
1	7389233	TT	CC	TC	TC	AX-95964797	CSCWR_Os01g13260__89233
1	7389410	GG	AA	AG	AG	AX-95943180	CSCWR_Os01g13260__89410
1	7389887	CC	TT	TC	TC	AX-95917402	CSCWR_Os01g13260__89887
1	7390240	GG	AA	AG	AG	AX-95916045	CSCWR_Os01g13260__90240
1	7390398	TT	GG	TG	TG	AX-95916068	CSCWR_Os01g13260__90398
1	7421546	TT	GG	TG	TG	AX-95916676	CSCWR_Os01g13310__21546
1	7421999	CC	AA	AC	AC	AX-95942976	CSCWR_Os01g13310__21999
1	7422863	AA	CC	AC	AC	AX-95944583	CSCWR_Os01g13310__22863
1	7440970	TT	CC	TC	TC	AX-95917976	SCR200_Os01g13360_40970
1	7440994	CC	GG	CG	CG	AX-95933391	SCR200_Os01g13360_40994
1	7441560	AA	GG	AG	AG	AX-95933825	SCR200_Os01g13360_41560
1	7442380	GG	AA	AG	AG	AX-95918723	SCR200_Os01g13360_42380
1	7442528	AA	GG	AG	AG	AX-95916949	SCR200_Os01g13360_42528
1	7442793	AA	GG	AG	AG	AX-95917113	SCR200_Os01g13360_42793
1	7456602	AA	GG	AG	AG	AX-95917922	CSCWR_Os01g13390__56602
1	7457536	AA	GG	AG	AG	AX-95917474	SCR100_Os01g13404_57536
1	7458133	GG	AA	AG	AG	AX-95942796	SCR100_Os01g13404_58133
1	7459287	CC	TT	TC	TC	AX-95917168	SCR100_Os01g13404_59287
1	7474806	TT	AA	AT	AT	AX-95942704	CSCWR_Os01g13430__74806
1	7475084	GG	AA	AG	AG	AX-95934470	CSCWR_Os01g13430__75084
1	7475101	AA	GG	AG	AG	AX-95962404	CSCWR_Os01g13430__75101
1	7477127	TT	CC	TC	TC	AX-95941191	CSCWR_Os01g13430__77127
1	7478252	CC	TT	TC	TC	AX-95916509	CSCWR_Os01g13430__78252
1	7493974	CC	AA	AC	AC	AX-95917284	CSCWR_Os01g13460__93974
1	7494401	CC	TT	TC	TC	AX-95942253	CSCWR_Os01g13460__94401
1	7540506	TT	CC	TC	TC	AX-95940994	SCR100_Os01g13510_40506
1	7541128	AA	GG	AG	AG	AX-95918816	SCR100_Os01g13510_41128
1	7544216	CC	GG	CG	CG	AX-95915871	CSCWR_Os01g13520__44216
1	7545079	TT	AA	AT	AT	AX-95941342	CSCWR_Os01g13520__45079
1	7569865	GG	AA	AG	AG	AX-95918292	SCR100_Os01g13540_69865
1	7570066	CC	TT	TC	TC	AX-95918766	SCR100_Os01g13540_70066
1	7571276	CC	AA	AC	AC	AX-95917148	SCR100_Os01g13540_71276
1	7571927	AA	GG	AG	AG	AX-95944268	SCR100_Os01g13540_71927
1	7572509	GG	TT	TG	TG	AX-95943409	SCR100_Os01g13540_72509
1	7573033	GG	TT	TG	TG	AX-95943056	SCR100_Os01g13540_73033
1	7576798	AA	CC	AC	AC	AX-95917599	SCR100_Os01g13550_76798
1	7577208	CC	AA	AC	AC	AX-95942192	SCR100_Os01g13550_77208
1	7577834	AA	GG	AG	AG	AX-95942193	SCR100_Os01g13550_77834
1	7578129	GG	AA	AG	AG	AX-95943183	SCR100_Os01g13550_78129
1	7674641	GG	TT	TG	TG	AX-95944146	SCR100_Os01g13720_74641
1	7674963	TT	CC	TC	TC	AX-95916675	SCR100_Os01g13720_74963
1	7677143	AA	TT	AT	AT	AX-95918308	CSCWR_Os01g13730__77143
1	7677416	CC	TT	TC	TC	AX-95917995	CSCWR_Os01g13730__77416
1	7677621	TT	CC	TC	TC	AX-95919464	CSCWR_Os01g13730__77621
1	7680868	AA	GG	AG	AG	AX-95918222	CSCWR_Os01g13730__80868
1	7681722	CC	TT	TC	TC	AX-95944941	CSCWR_Os01g13730__81722
1	7683971	GG	AA	AG	AG	AX-95934244	SCR200_Os01g13740_83971
1	7689398	CC	GG	CG	CG	AX-95919315	SCR200_Os01g13740_89398
1	7736180	TT	GG	TG	TG	AX-95940570	CSCWR_Os01g13800__36180
1	7737587	TT	GG	TG	TG	AX-95933872	CSCWR_Os01g13800__37587
1	7738837	CC	TT	TC	TC	AX-95940696	CSCWR_Os01g13800__38837		qKLV-1.1 (8.32-9.8Mb)
1	7738957	CC	TT	TC	TC	AX-95933646	CSCWR_Os01g13800__38957		Pandit et al 2010
1	8297742	CC	TT	TC	TC	AX-95941971	CSCWR_Os01g14840__97742
1	8660058	AA	TT	AA	AT	AX-95919110	CSCWR_Os01g15460__60058
1	8689200	CC	TT	CC	TC	AX-95916544	CSCWR_Os01g15480__89200
1	8690155	TT	CC	TT	TC	AX-95943286	CSCWR_Os01g15480__90155
1	8691147	GG	AA	GG	AG	AX-95934225	CSCWR_Os01g15480__91147
1	8691995	AA	GG	AA	AG	AX-95918339	CSCWR_Os01g15480__91995
1	8692915	AA	GG	AG	AG	AX-95933539	CSCWR_Os01g15480__92915
1	8692956	CC	TT	CC	TC	AX-95943963	CSCWR_Os01g15480__92956
1	8693248	TT	AA	TT	AT	AX-95934255	CSCWR_Os01g15480__93248
1	8698252	TT	CC	TC	TT	AX-95944932	CSCWR_Os01g15490__98252
1	8743023	GG	GG	AG	AG	AX-95916191	SCR100_Os01g15550_43023
1	8744926	CC	CC	CG	CG	AX-95916390	SCR200_Os01g15560_44926
1	8748456	CC	CC	AC	AC	AX-95916369	CSCWR_Os01g15580__48456
1	8748668	AA	AA	AC	AC	AX-95961943	CSCWR_Os01g15580__48668
1	8750875	TT	TT	TC	TC	AX-95941755	CSCWR_Os01g15580__50875
1	8751684	AA	AA	AG	AG	AX-95944451	CSCWR_Os01g15580__51684
1	8754412	GG	GG	AG	AG	AX-95940815	SCR100_Os01g15590_54412
1	8754447	AA	AA	AG	AG	AX-95940604	SCR100_Os01g15590_54447
1	8754467	GG	GG	AG	AG	AX-95961920	SCR100_Os01g15590_54467
1	8756410	AA	GG	AG	AG	AX-95940844	CSCWR_Os01g15600__56410
1	8756495	GG	GG	TG	TG	AX-95916198	CSCWR_Os01g15600__56495
1	8757364	GG	GG	AG	AG	AX-95944426	CSCWR_Os01g15600__57364
1	8786672	TT	CC	TC	TC	AX-95964824	SCR100_Os01g15630_86672
1	8887467	AA	TT	AA	AT	AX-95933712	CSCWR_Os01g15780__87467
1	9111563	GG	AA	AG	AG	AX-95916388	CSCWR_Os01g16146__11563
1	9111598	CC	CC	TC	TC	AX-95941039	CSCWR_Os01g16146__11598
1	9111870	AA	GG	AG	AG	AX-95918829	CSCWR_Os01g16146__11870
1	9112217	AA	AA	AT	AA	AX-95918332	CSCWR_Os01g16146__12217
1	9115024	AA	AA	AG	AG	AX-95941228	SCR100_Os01g16152_15024
1	9117246	CC	CC	TC	CC	AX-95918746	SCR100_Os01g16152_17246
1	9670575	AA	CC	AA	AC	AX-95944566	SCR100_Os01g16910_70575
1	9701608	AA	GG	AG	AG	AX-95943218	AGCRG_Os01g16970_01608			qSIS 1.1, qNaSV1.1, qKSV 1.1, qNa/KSV 1.1, qClSv1.1 (9.86-10.07 Mb)
1	9703377	GG	AA	AG	AG	AX-95917445	AGCRG_Os01g16970_03377
1	9705832	AA	CC	AA	AC	AX-95941076	AGCRG_Os01g16970_05832
1	9867620	TT	GG	TG	TG	AX-95942326	SCR100_Os01g17160_67620			Ammar et al
1	10004014	CC	AA	CC	AC	AX-95916173	SCR100_Os01g17390_04014
1	10013097	AA	CC	AC	AC	AX-95940711	SCR100_Os01g17410_13097
1	10013180	GG	GG	TG	TG	AX-95940834	SCR100_Os01g17410_13180		qNaSH 1.1 (10.07-11.2 Mb)
1	10055605	GG	GG	AG	AG	AX-95934142	SCR200_Os01g17980_55605		Pandit et al
1	10114087	TT	TT	TC	TT	AX-95943088	SCR100_Os01g18060_14087
1	10115491	AA	GG	AG	AG	AX-95916129	SCR100_Os01g18060_15491
1	10116472	CC	GG	CC	CG	AX-95916472	SCR100_Os01g18070_16472
1	10119073	AA	GG	AG	AG	AX-95917664	SCR100_Os01g18070_19073
1	10130743	CC	TT	CC	TC	AX-95941479	SCR100_Os01g18080_30743
1	10428871	TT	TT	TC	TT	AX-95916700	SCR200_Os01g18530_28871
1	10910290	GG	GG	CG	CG	AX-95961950	SCR200_UOs01g19290_10290
1	10961903	AA	AA	AC	AA	AX-95915961	SCR100_Os01g19380_61903
1	10962113	TT	CC	TC	TC	AX-95916156	SCR100_Os01g19380_62113
1	10962263	AA	GG	AG	AG	AX-95942609	SCR100_Os01g19380_62263
1	10964809	AA	AA	AG	AA	AX-95919407	SCR100_Os01g19380_64809
1	10968109	GG	TT	TG	TG	AX-95917702	SCR200_Os01g19390_68109
1	11022843	GG	AA	AG	AG	AX-95917040	CSCWR_Os01g19470__22843
1	11022985	AA	TT	AT	AT	AX-95933612	CSCWR_Os01g19470__22985
1	11024448	GG	AA	GG	AG	AX-95943970	CSCWR_Os01g19470__24448
1	11025656	CC	GG	CG	CG	AX-95962401	CSCWR_Os01g19470__25656
1	11056335	AA	AA	AG	AG	AX-95940745	SCR100_Os01g19480_56335
1	11093172	GG	GG	AG	AG	AX-95933554	SCR200_Os01g19580_93172
1	11095080	CC	CC	TC	TC	AX-95918480	SCR200_Os01g19580_95080
1	11107267	GG	CC	CG	CG	AX-95917824	SCR200_Os01g19610_07267
1	11109734	CC	CC	TC	TC	AX-95916021	SCR200_Os01g19610_09734
1	11164618	AA	AA	AT	AA	AX-95941406	SCR200_UOs01g19694_64618
1	11167779	AA	GG	AG	AG	AX-95941794	SCR200_UOs01g19694_67779
1	11169069	CC	CC	TC	TC	AX-95933961	SCR200_UOs01g19694_69069		qKSH (11.39-14.23 Mb) Pandit et al
1	11314427	CC	CC	TC	TC	AX-95933742	SCR100_Os01g19940_14427
1	11315891	TT	TT	TC	TC	AX-95919523	SCR100_Os01g19940_15891
1	11318818	TT	TT	TC	TT	AX-95916275	SCR100_Os01g19950_18818
1	11318835	CC	TT	TC	TC	AX-95916137	SCR100_Os01g19950_18835
1	11370949	GG	AA	AG	AG	AX-95917166	SCR200_Os01g20020_70949
1	11509514	AA	AA	AT	AT	AX-95941359	SCR100_Os01g20720_09514
1	11510318	CC	AA	AC	AC	AX-95917236	SCR100_Os01g20720_10318
1	11512214	GG	GG	AG	AG	AX-95917778	SCR100_Os01g20720_12214
1	11736684	AA	GG	AG	AG	AX-95933861	SCR100_Os01g21060_36684
1	11961249	TT	CC	TC	TC	AX-95933933	SCR200_Os01g21450_61249
1	11964353	CC	AA	AC	AC	AX-95941913	SCR200_Os01g21450_64353
1	12101873	AA	AA	AC	AA	AX-95918459	CSCWR_Os01g21630__01873
1	12102115	AA	AA	AG	AA	AX-95933835	CSCWR_Os01g21630__02115
1	12227516	AA	GG	AG	AG	AX-95944045	CSCWR_Os01g21820__27516
1	12575788	TT	TT	TC	TC	AX-95934393	SCR200_Os01g22390_75788
1	12576695	CC	GG	CG	CG	AX-95934296	SCR200_Os01g22390_76695
1	12577038	CC	TT	CC	TC	AX-95941843	SCR200_Os01g22390_77038
1	12636476	CC	TT	TC	TC	AX-95943271	CSCWR_Os01g22510__36476
1	12636539	GG	AA	GG	AG	AX-95944219	CSCWR_Os01g22510__36539
1	12649863	AA	AA	AC	AA	AX-95942002	CSCWR_Os01g22550__49863
1	12652014	TT	TT	TC	TC	AX-95944438	CSCWR_Os01g22550__52014
1	12652931	AA	AA	AC	AC	AX-95933401	CSCWR_Os01g22550__52931
1	12654300	CC	CC	TC	TC	AX-95916988	CSCWR_Os01g22550__54300
1	12739850	CC	TT	TC	TC	AX-95944864	CSCWR_Os01g22700__39850
1	12904605	AA	AA	AC	AC	AX-95943523	CSCWR_Os01g22990__04605
1	13125976	GG	GG	AG	AG	AX-95933556	SCR100_Os01g23380_25976
1	13229941	CC	CC	CG	CG	AX-95944383	CSCWR_Os01g23590__29941
1	13322969	AA	AA	AG	AG	AX-95962180	SCR100_Os01g23700_22969
1	13513923	AA	AA	AG	AA	AX-95916269	CSCWR_Os01g24020__13923
1	13695819	CC	CC	AC	AC	AX-95916657	SCR100_Os01g24340_95819
1	13782480	GG	GG	AG	AG	AX-95917608	CSCWR_Os01g24480__82480
1	13782590	CC	CC	TC	TC	AX-95934011	CSCWR_Os01g24480__82590
1	13783333	GG	GG	AG	AG	AX-95934428	CSCWR_Os01g24480__83333
1	13784471	AA	AA	AG	AG	AX-95941419	CSCWR_Os01g24480__84471
1	13860234	CC	CC	TC	TC	AX-95916489	SCR100_Os01g24650_60234
1	13868143	GG	GG	AA	AG	AX-95916358	SCR100_Os01g24670_68143
1	14044046	GG	GG	AG	AG	AX-95943912	CSCWR_Os01g24950__44046
1	14290798	AA	AA	AT	AT	AX-95917640	CSCWR_Os01g25330__90798
1	14293560	CC	CC	TC	TC	AX-95941532	CSCWR_Os01g25330__93560
1	14293657	CC	CC	CC	TC	AX-95939640	CSCWR_Os01g25330__93657		qNa/KSH-1.1q (14.23-15.87Mb)
1	14337469	CC	CC	AC	AC	AX-95942444	CSCWR_Os01g25386__37469		(Pandit et al 2010)
1	14338064	GG	GG	AG	AG	AX-95918138	CSCWR_Os01g25386__38064
1	14338098	AA	AA	AG	AA	AX-95934351	CSCWR_Os01g25386__38098
1	14338373	TT	CC	TC	TC	AX-95916488	CSCWR_Os01g25386__38373
1	14605058	TT	TT	TC	TC	AX-95918398	SCR200_Os01g25820_05058
1	14606725	GG	GG	TG	GG	AX-95944233	SCR200_Os01g25820_06725
1	14610257	AA	AA	AC	AC	AX-95916216	SCR200_Os01g25820_10257
1	14662643	CC	CC	TC	TC	AX-95944201	CSCWR_Os01g25880__62643
1	15341603	TT	TT	TC	TC	AX-95934190	SCR100_Os01g26950_41603
1	15341649	AA	AA	AG	AG	AX-95918744	SCR100_Os01g26950_41649
1	15341698	AA	AA	AG	AG	AX-95940732	SCR100_Os01g26950_41698
1	15341830	AA	AA	AG	AG	AX-95941928	SCR100_Os01g26950_41830
1	15581209	TT	TT	AT	AT	AX-95942034	SCR100_UOs01g27330_81209
1	15688400	CC	CC	CG	CC	AX-95941235	SCR200_UOs01g27530_88400
1	15747188	AA	AA	AG	AG	AX-95942991	SCR100_Os01g27650_47188
1	15747462	TT	TT	TC	TC	AX-95939624	SCR100_Os01g27650_47462
1	15768843	AA	AA	AG	AA	AX-95941816	SCR100_Os01g27690_68843
1	15973186	CC	CC	CG	CG	AX-95941719	CSCWR_Os01g27990__73186
1	15973813	CC	CC	TC	TC	AX-95941528	CSCWR_Os01g27990__73813
1	15973863	GG	GG	AG	GG	AX-95942996	CSCWR_Os01g27990__73863
1	15974196	GG	GG	CG	CG	AX-95933360	CSCWR_Os01g27990__74196
1	15975243	CC	CC	AC	AC	AX-95919542	CSCWR_Os01g27990__75243
1	15975368	CC	CC	TC	TC	AX-95962225	CSCWR_Os01g27990__75368
1	15976118	CC	CC	TC	TC	AX-95941778	CSCWR_Os01g27990__76118
1	15976326	AA	AA	AG	AA	AX-95962278	CSCWR_Os01g27990__76326
1	16293934	CC	CC	AC	AC	AX-95940821	SCR100_Os01g28510_93934
1	16294056	GG	GG	TG	TG	AX-95915887	SCR100_Os01g28510_94056
1	16294319	TT	TT	TC	TT	AX-95916395	SCR100_Os01g28510_94319
1	16294410	TT	TT	TG	TT	AX-95917298	SCR100_Os01g28510_94410
1	16295293	AA	AA	AT	AA	AX-95940782	SCR100_Os01g28520_95293
1	16295639	TT	TT	TC	TC	AX-95916109	SCR100_Os01g28520_95639
1	16302645	CC	CC	AC	AC	AX-95944200	SCR200_Os01g28540_02645
1	16706069	TT	TT	TC	TC	AX-95934013	CSCWR_Os01g29230__06069
1	16710528	TT	TT	TG	TG	AX-95918703	CSCWR_Os01g29230__10528
1	16714028	AA	AA	AG	AG	AX-95918345	CSCWR_Os01g29230__14028
1	16714624	GG	GG	CG	CG	AX-95918164	CSCWR_Os01g29230__14624
1	16838682	AA	AA	AT	AT	AX-95919312	SCR200_Os01g29469_38682
1	17392355	AA	AA	AG	AA	AX-95942864	SCR100_Os01g31210_92355
1	17599139	AA	AA	AG	AG	AX-95916562	CSCWR_Os01g31580__99139
1	17724109	TT	TT	TC	TC	AX-95917795	SCR200_Os01g31770_24109
1	17780098	AA	AA	AG	AG	AX-95941385	SCR100_Os01g31860_80098
1	17781936	AA	AA	AG	AG	AX-95934100	SCR200_Os01g31870_81936
1	17828673	AA	AA	AG	AG	AX-95942080	SCR200_Os01g31970_28673
1	17834774	TT	TT	AT	AT	AX-95918633	CSCWR_Os01g31980__34774
1	17894191	GG	GG	CG	GG	AX-95962169	CSCWR_Os01g32090__94191
1	17942323	GG	GG	AG	AG	AX-95917333	AGCRG_UOs01g32184_42323
1	18037396	GG	GG	AG	AG	AX-95942385	SCR100_Os01g32300_37396
1	18041203	TT	TT	TC	TC	AX-95916422	SCR100_Os01g32310_41203
1	18041376	AA	AA	AG	AA	AX-95933358	SCR100_Os01g32310_41376
1	18122807	AA	AA	AC	AC	AX-95916376	SCR100_Os01g32450_22807
1	18123030	AA	AA	AG	AG	AX-95916322	SCR100_Os01g32450_23030
1	18233895	AA	AA	AG	AG	AX-95942356	SCR100_Os01g32660_33895
1	18235405	TT	TT	TC	TT	AX-95939888	SCR100_Os01g32660_35405
1	18321466	GG	GG	AG	AG	AX-95917920	CSCWR_Os01g32790__21466
1	18322817	AA	AA	AG	AG	AX-95917339	CSCWR_Os01g32790__22817
1	18323351	TT	TT	TC	TC	AX-95942364	CSCWR_Os01g32790__23351
1	18369250	GG	GG	AG	AG	AX-95918547	CSCWR_Os01g32870__69250
1	18370065	AA	AA	AG	AG	AX-95944762	CSCWR_Os01g32870__70065
1	18371606	CC	CC	TC	TC	AX-95918674	CSCWR_Os01g32870__71606
1	18396169	AA	AA	AG	AA	AX-95916386	SCR100_UOs01g32910_96169
1	18517924	CC	CC	TC	TC	AX-95944270	CSCWR_Os01g33080__17924
1	18558960	AA	AA	AG	AA	AX-95941083	SCR100_Os01g33110_58960
1	18791353	AA	GG	GG	AG	AX-95916753	SCR100_Os01g33550_91353
1	18791395	TT	CC	TC	TC	AX-95939625	SCR100_Os01g33550_91395
1	18921843	TT	GG	TG	TG	AX-95916482	CSCWR_Os01g33784__21843
1	18923005	TT	CC	TC	TT	AX-95941810	CSCWR_Os01g33784__23005
1	18998392	TT	CC	TC	TC	AX-95917311	SCR100_Os01g33950_98392
1	19000273	CC	TT	TC	CC	AX-95919120	SCR100_Os01g33950_00273
1	19000471	AA	CC	AC	AC	AX-95917482	SCR100_Os01g33950_00471
1	19247718	TT	CC	TC	TC	AX-95916171	SCR100_UOs01g34320_47718
1	19247802	AA	GG	AG	AA	AX-95934273	SCR100_UOs01g34320_47802
1	19247914	CC	CC	AC	AC	AX-95940547	SCR100_UOs01g34320_47914
1	19380948	AA	GG	AG	AG	AX-95916122	SCR100_UOs01g34540_80948
1	19384176	AA	GG	AG	AA	AX-95933658	SCR200_Os01g34550_84176
1	19505198	AA	GG	AG	AA	AX-95918845	CSCWR_Os01g34780__05198
1	19506056	GG	AA	AG	GG	AX-95919187	CSCWR_Os01g34780__06056
1	19506380	GG	CC	CG	CG	AX-95944043	CSCWR_Os01g34780__06380
1	19506810	GG	CC	CG	CG	AX-95944485	CSCWR_Os01g34780__06810
1	19508245	AA	CC	AC	AC	AX-95933478	CSCWR_Os01g34780__08245
1	19508749	TT	CC	TC	TC	AX-95944303	CSCWR_Os01g34780__08749
1	19509758	GG	TT	TG	TG	AX-95933928	CSCWR_Os01g34780__09758
1	19596547	TT	TT	TC	TC	AX-95916608	CSCWR_Os01g34890__96547
1	19599340	AA	GG	AG	AG	AX-95916709	CSCWR_Os01g34890__99340
1	19761647	TT	TT	TC	TC	AX-95916228	SCR200_Os01g35100_61647
1	19764947	GG	GG	GG	TG	AX-95916302	SCR200_Os01g35120_64947
1	20608408	TT	TT	TC	TC	AX-95944585	CSCWR_Os01g36540__08408
1	20608800	TT	TT	TG	TG	AX-95934246	CSCWR_Os01g36540__08800
1	20608969	TT	TT	TC	TC	AX-95941682	CSCWR_Os01g36540__08969
1	20611600	GG	GG	TG	TG	AX-95916623	SCR100_Os01g36550_11600
1	20611797	TT	TT	TC	TC	AX-95942406	SCR100_Os01g36550_11797
1	20612208	CC	CC	TC	TC	AX-95944035	SCR100_Os01g36550_12208
1	20613024	TT	TT	TG	TG	AX-95944808	SCR100_Os01g36550_13024
1	20640331	CC	CC	AC	AC	AX-95933848	CSCWR_Os01g36600__40331
1	20642589	CC	CC	TC	TC	AX-95917360	SCR100_Os01g36610_42589
1	20700754	TT	TT	TC	TC	AX-95916407	SCR200_Os01g36690_00754
1	20794784	TT	TT	TC	TC	AX-95942266	CSCWR_Os01g36790__94784
1	20795932	AA	AA	AG	AG	AX-95940752	CSCWR_Os01g36790__95932
1	20822517	AA	AA	AG	AG	AX-95943009	CSCWR_Os01g36840__22517
1	20828292	CC	CC	AC	AC	AX-95940576	CSCWR_Os01g36840__28292
1	21262740	TT	TT	TG	TG	AX-95916778	SCR100_Os01g37460_62740
1	21315948	GG	GG	TG	TG	AX-95917123	CSCWR_Os01g37560__15948
1	21316782	AA	AA	AC	AC	AX-95917505	CSCWR_Os01g37560__16782
1	21931851	TT	TT	TC	TT	AX-95962039	SCR200_UOs01g38430_31851
1	22084384	GG	GG	AG	GG	AX-95942827	SCR200_Os01g38760_84384
1	22224376	TT	AA	AT	AT	AX-95916635	CSCWR_Os01g38970__24376
1	22228617	CC	TT	TC	TC	AX-95942748	SCR200_Os01g38980_28617
1	22301869	AA	GG	AG	AG	AX-95944974	SCR200_Os01g39100_01869
1	22305772	GG	CC	CG	CG	AX-95918124	SCR200_Os01g39100_05772
1	22367514	GG	AA	AG	AG	AX-95915910	SCR200_Os01g39170_67514
1	22451645	CC	CC	TC	TC	AX-95919337	SCR100_Os01g39310_51645
1	22467213	CC	CC	TC	TC	AX-95917934	SCR100_Os01g39330_67213
1	22471864	CC	CC	TC	TC	AX-95941220	SCR100_Os01g39340_71864
1	22665901	CC	TT	TC	TC	AX-95918478	SCR200_Os01g39600_65901
1	22665961	GG	AA	AG	AG	AX-95916727	SCR200_Os01g39600_65961
1	22666598	GG	AA	AG	AG	AX-95916123	SCR200_Os01g39600_66598
1	22695008	CC	TT	TC	TC	AX-95916841	SCR200_Os01g39650_95008
1	22703281	CC	TT	TC	TC	AX-95940875	SCR100_UOs01g39670_03281
1	22821355	CC	CC	CC	TC	AX-95918304	CSCWR_Os01g39890__21355
1	22822404	CC	CC	CC	TC	AX-95916512	CSCWR_Os01g39890__22404
1	22884301	CC	CC	TC	TC	AX-95934108	SCR200_Os01g40000_84301
1	22886076	AA	AA	AA	AG	AX-95919363	SCR200_Os01g40000_86076
1	22921247	CC	CC	CC	AC	AX-95918960	CSCWR_Os01g40050__21247
1	22976042	GG	AA	AG	AG	AX-95917671	CSCWR_Os01g40150__76042
1	23054998	TT	TT	TG	TG	AX-95941143	CSCWR_Os01g40250__54998
1	23096427	GG	GG	GG	TG	AX-95934280	CSCWR_Os01g40330__96427
1	23148916	TT	TT	TT	TG	AX-95962052	CSCWR_Os01g40420__48916
1	23163145	CC	CC	CC	AC	AX-95939615	SCR100_Os01g40450_63145
1	23164000	CC	CC	TC	TC	AX-95943111	SCR100_Os01g40450_64000
1	23164444	CC	CC	CC	TC	AX-95933902	SCR100_Os01g40450_64444
1	23166060	GG	GG	TG	TG	AX-95943203	SCR100_Os01g40450_66060
1	23196191	AA	AA	AG	AG	AX-95916130	CSCWR_Os01g40480__96191
1	23196810	TT	TT	TT	TC	AX-95964577	CSCWR_Os01g40480__96810
1	23196828	TT	TT	TT	TG	AX-95916296	CSCWR_Os01g40480__96828
1	23256899	CC	TT	TC	TC	AX-95916034	SCR200_Os01g40600_56899
1	23277749	GG	AA	AG	AG	AX-95943287	CSCWR_Os01g40620__77749
1	23278169	TT	CC	TC	TC	AX-95942845	CSCWR_Os01g40620__78169
1	23278772	AA	GG	AG	AG	AX-95944410	CSCWR_Os01g40620__78772
1	23638998	CC	GG	CG	CG	AX-95933351	SCR100_UOs01g41170_38998
1	23639007	TT	GG	TG	TG	AX-95915955	SCR100_UOs01g41170_39007
1	23664122	AA	TT	AT	AT	AX-95941261	CSCWR_Os01g41220__64122
1	23664269	AA	GG	AG	AG	AX-95941637	CSCWR_Os01g41220__64269
1	23769066	AA	CC	AC	AC	AX-95940616	SCR100_UOs01g41410_69066
1	23904915	GG	TT	TG	TG	AX-95962046	CSCWR_Os01g41640__04915
1	23905300	GG	AA	AG	AG	AX-95934360	CSCWR_Os01g41640__05300
1	23909693	TT	CC	TC	TC	AX-95917213	CSCWR_Os01g41650__09693
1	23909746	AA	GG	AG	AG	AX-95917762	CSCWR_Os01g41650__09746
1	23957778	CC	TT	TC	TC	AX-95940664	SCR200_Os01g41740_57778
1	23958840	CC	TT	TC	TC	AX-95917480	CSCWR_Os01g41750__58840
1	23959025	TT	CC	TC	TC	AX-95917359	CSCWR_Os01g41750__59025
1	23959859	TT	GG	TG	TG	AX-95944148	CSCWR_Os01g41750__59859
1	23959932	TT	GG	TG	TG	AX-95944105	CSCWR_Os01g41750__59932
1	23960275	AA	GG	AG	AG	AX-95917756	CSCWR_Os01g41750__60275
1	23968375	AA	GG	GG	AG	AX-95917966	SCR100_Os01g41770_68375
1	23983181	AA	CC	AC	AC	AX-95943248	SCR100_Os01g41790_83181
1	23983502	TT	CC	TC	TC	AX-95943030	SCR100_Os01g41790_83502
1	23984232	CC	TT	TC	TC	AX-95943599	SCR100_Os01g41790_84232
1	23984274	GG	CC	CG	CG	AX-95934455	SCR100_Os01g41790_84274
1	23984293	CC	TT	TC	TT	AX-95964595	SCR100_Os01g41790_84293
1	24039206	TT	TT	TC	TC	AX-95942803	SCR100_Os01g41860_39206
1	24170157	TT	TT	TC	TC	AX-95916282	CSCWR_Os01g42040__70157
1	24172456	TT	TT	TT	AT	AX-95943205	CSCWR_Os01g42040__72456
1	24174886	GG	GG	TG	TG	AX-95917946	SCR100_Os01g42060_74886
1	24175658	CC	CC	CC	TC	AX-95944619	SCR100_Os01g42060_75658
1	24176335	TT	TT	TT	TC	AX-95944058	SCR100_Os01g42060_76335
1	24177981	CC	CC	TC	TC	AX-95942254	SCR100_Os01g42070_77981
1	24178529	CC	CC	TC	TC	AX-95941437	SCR100_Os01g42070_78529
1	24178885	AA	AA	AG	AG	AX-95944208	SCR100_Os01g42070_78885
1	24179152	GG	GG	AG	AG	AX-95942787	SCR100_Os01g42070_79152
1	24179269	AA	AA	AA	AG	AX-95918044	SCR100_Os01g42070_79269
1	24181144	TT	TT	TG	TG	AX-95962061	SCR100_Os01g42070_81144
1	24184072	AA	AA	AG	AG	AX-95961889	CSCWR_Os01g42080__84072
1	24184590	TT	CC	TC	TC	AX-95944525	CSCWR_Os01g42080__84590
1	24185029	GG	GG	GG	AG	AX-95934286	CSCWR_Os01g42080__85029
1	24185381	CC	CC	TC	TC	AX-95943464	CSCWR_Os01g42080__85381
1	24186085	TT	TT	AT	AT	AX-95917517	CSCWR_Os01g42080__86085
1	24186851	GG	GG	AG	AG	AX-95917986	CSCWR_Os01g42080__86851
1	24187622	AA	AA	AA	AG	AX-95918514	CSCWR_Os01g42080__87622
1	24188133	TT	TT	TT	TG	AX-95933504	CSCWR_Os01g42080__88133
1	24209364	TT	CC	TC	TC	AX-95916834	SCR200_Os01g42120_09364
1	24239743	GG	AA	AG	AG	AX-95933706	CSCWR_Os01g42190__39743
1	24247953	AA	GG	AG	AG	AX-95933891	SCR200_Os01g42210_47953
1	24275733	CC	TT	TC	TC	AX-95917261	SCR200_Os01g42260_75733
1	24280038	CC	CC	CC	TC	AX-95916772	SCR200_Os01g42270_80038
1	24283526	CC	AA	AC	AC	AX-95919108	SCR200_Os01g42270_83526
1	24298632	CC	TT	TC	TC	AX-95919267	SCR100_Os01g42280_98632
1	24479484	TT	GG	TG	TT	AX-95919111	SCR100_Os01g42480_79484
1	24485668	GG	AA	AG	AG	AX-95944520	CSCWR_Os01g42490__85668
1	24496276	CC	GG	CG	CG	AX-95916734	SCR100_Os01g42510_96276
1	24497392	AA	GG	AG	AG	AX-95942658	SCR100_Os01g42510_97392
1	24518814	AA	GG	AG	AG	AX-95962053	SCR100_Os01g42540_18814
1	24567751	TT	CC	TC	TC	AX-95916393	SCR100_Os01g42620_67751
1	24571335	GG	AA	AG	AG	AX-95916337	SCR100_Os01g42620_71335
1	24575383	AA	GG	AG	AG	AX-95943216	CSCWR_Os01g42630__75383
1	24575676	CC	AA	AC	AC	AX-95943645	CSCWR_Os01g42630__75676
1	24720105	AA	GG	AG	AG	AX-95941323	SCR100_Os01g42860_20105
1	24720177	CC	AA	AC	AC	AX-95918133	SCR100_Os01g42860_20177
1	24900415	TT	CC	TC	TC	AX-95919355	CSCWR_Os01g43070__00415
1	25562280	GG	AA	AG	AG	AX-95962038	CSCWR_Os01g44050__62280
1	25562577	AA	GG	AG	AG	AX-95939882	CSCWR_Os01g44050__62577
1	25563032	GG	CC	CG	CG	AX-95918825	CSCWR_Os01g44050__63032
1	25606235	AA	GG	AG	AG	AX-95916040	SCR200_Os01g44100_06235
1	25615616	GG	AA	AG	AG	AX-95942241	SCR100_UOs01g44120_15616
1	25744348	CC	GG	CG	CG	AX-95934282	SCR200_Os01g44310_44348
1	25747894	TT	AA	AT	AT	AX-95919307	SCR200_Os01g44310_47894
1	25748363	TT	AA	AT	AT	AX-95917125	SCR200_Os01g44310_48363
1	25754764	TT	CC	TC	TC	AX-95933433	SCR200_Os01g44320_54764
1	25770069	AA	GG	AG	AG	AX-95962683	SCR200_Os01g44340_70069
1	25795959	AA	TT	AT	AT	AX-95934461	CSCWR_Os01g44394__95959
1	25796294	AA	TT	AT	AA	AX-95916856	CSCWR_Os01g44394__96294
1	25796791	GG	AA	AG	AG	AX-95944839	CSCWR_Os01g44394__96791
1	25797012	AA	GG	AG	AG	AX-95918705	CSCWR_Os01g44394__97012
1	25797821	AA	GG	AG	AG	AX-95962010	CSCWR_Os01g44394__97821
1	25798130	CC	TT	TC	TC	AX-95942273	CSCWR_Os01g44394__98130
1	26750364	AA	GG	AG	AG	AX-95941084	SCR100_Os01g46440_50364
1	26931813	AA	AA	AG	AA	AX-95916558	CSCWR_Os01g46710__31813
1	27216104	TT	TT	TC	TC	AX-95917001	CSCWR_Os01g47080__16104
1	27998026	TT	TT	TC	TT	AX-95916754	SCR100_Os01g48280_98026
1	28266195	AA	GG	AG	AG	AX-95917186	CSCWR_Os01g48720__66195
1	28448263	GG	AA	AG	AG	AX-95934258	CSCWR_Os01g48980__48263
1	28464052	CC	TT	TC	TC	AX-95939837	CSCWR_Os01g49000__64052
1	28464065	CC	TT	TC	TC	AX-95941608	CSCWR_Os01g49000__64065
1	28464730	TT	CC	TC	TC	AX-95943480	CSCWR_Os01g49000__64730
1	28464866	TT	GG	TG	TG	AX-95944231	CSCWR_Os01g49000__64866
1	28467230	GG	CC	CG	CG	AX-95916888	CSCWR_Os01g49000__67230
1	28467582	TT	AA	AT	AT	AX-95944787	CSCWR_Os01g49000__67582
1	28468226	AA	GG	AG	AG	AX-95919095	CSCWR_Os01g49000__68226
1	28468868	TT	AA	AT	AT	AX-95942405	CSCWR_Os01g49000__68868
1	28469833	AA	GG	AG	AG	AX-95916702	CSCWR_Os01g49000__69833
1	28470076	TT	CC	TC	TC	AX-95916554	CSCWR_Os01g49000__70076
1	28647320	TT	CC	TC	TC	AX-95962077	SCR100_Os01g49260_47320
1	28647584	AA	AA	AT	AA	AX-95916226	SCR100_Os01g49260_47584
1	28674564	CC	TT	TC	TC	AX-95942187	CSCWR_Os01g49310__74564
1	28694482	TT	CC	TC	TC	AX-95941607	CSCWR_Os01g49330__94482
1	28694571	CC	GG	CG	CG	AX-95943885	CSCWR_Os01g49330__94571
1	28923839	AA	TT	AT	AT	AX-95916995	SCR100_Os01g49800_23839
1	28924131	TT	CC	TC	TC	AX-95934370	SCR100_Os01g49800_24131
1	28924477	CC	GG	CG	CG	AX-95933974	SCR100_Os01g49800_24477
1	28926361	CC	TT	TC	TC	AX-95962084	SCR100_Os01g49810_26361
1	28926518	TT	CC	TC	TC	AX-95939617	SCR100_Os01g49810_26518
1	28926529	CC	TT	TC	TC	AX-95964588	SCR100_Os01g49810_26529
1	28926651	CC	GG	CG	CG	AX-95942339	SCR100_Os01g49810_26651
1	28999051	GG	AA	AG	AG	AX-95933766	SCR100_Os01g49920_99051
1	29004418	CC	TT	TC	TC	AX-95918559	SCR100_Os01g49930_04418
1	29019994	GG	AA	AG	AG	AX-95917585	SCR200_Os01g49940_19994
1	29020530	TT	CC	TC	TC	AX-95919191	SCR200_Os01g49940_20530
1	29020635	AA	GG	AG	AG	AX-95918881	SCR200_Os01g49940_20635
1	29020964	GG	CC	CG	CG	AX-95917883	SCR200_Os01g49940_20964
1	29021433	GG	AA	AG	AG	AX-95934051	SCR200_Os01g49940_21433
1	29023906	TT	GG	TG	TG	AX-95919509	SCR200_Os01g49940_23906
1	29130877	AA	CC	AC	AC	AX-95942607	SCR100_Os01g50120_30877
1	29162654	CC	AA	AC	AC	AX-95940945	SCR100_Os01g50170_62654
1	29163443	CC	TT	TC	TC	AX-95933717	SCR100_Os01g50170_63443
1	29637807	CC	CC	TC	CC	AX-95944114	CSCWR_Os01g51010__37807
1	30067009	TT	TT	TT	TC	AX-95916335	SCR200_Os01g51720_67009
1	30097811	GG	GG	AG	GG	AX-95944243	SCR200_Os01g51770_97811
1	30098494	GG	TT	TT	GG	AX-95944877	SCR200_Os01g51770_98494	qSSIGY1.1	qSSIGY1.1
1	30255495	TT	TT	TC	TT	AX-95934114	AGCRG_Os01g52050_55495
1	30352324	TT	TT	TC	TT	AX-95916794	CSCWR_Os01g52230__52324
1	30864701	TT	TT	TC	TT	AX-95944738	CSCWR_Os01g53150__64701
1	31198339	GG	GG	GG	CG	AX-95917179	SCR200_Os01g53710_98339
1	31306516	TT	TT	TG	TT	AX-95942042	CSCWR_Os01g53880__06516
1	31440581	TT	TT	TC	TT	AX-95934262	SCR200_Os01g54100_40581
1	31947812	TT	TT	TG	TT	AX-95918073	SCR200_Os01g54990_47812
1	31965504	AA	AA	AT	AA	AX-95941527	SCR200_Os01g55030_65504
1	32298969	AA	AA	AG	AA	AX-95917129	CSCWR_Os01g55490__98969
1	32361738	CC	CC	TC	CC	AX-95944016	SCR200_Os01g55600_61738
1	32406403	AA	AA	AG	AA	AX-95934394	CSCWR_Os01g55700__06403
1	32497877	TT	TT	TG	TT	AX-95934130	SCR200_Os01g55860_97877
1	32553234	GG	GG	CG	CG	AX-95917786	CSCWR_Os01g55950__53234
1	32678107	GG	GG	TG	GG	AX-95942674	CSCWR_Os01g56190__78107
1	32685596	TT	TT	TC	TT	AX-95944752	CSCWR_Os01g56190__85596
1	32913932	TT	TT	TT	AT	AX-95943365	CSCWR_Os01g56520__13932
1	32943294	TT	TT	TG	TT	AX-95917237	SCR200_Os01g56580_43294
1	33289000	AA	AA	AG	AA	AX-95942488	CSCWR_Os01g57066__89000
1	33327849	GG	GG	GG	AG	AX-95916547	CSCWR_Os01g57110__27849
1	33798947	TT	TT	TC	TT	AX-95944177	CSCWR_Os01g57890__98947
1	33800408	AA	AA	AG	AA	AX-95943634	CSCWR_Os01g57890__00408
1	33816268	AA	AA	AG	AA	AX-95944885	SCR100_UOs01g57930_16268
1	33817640	GG	GG	CG	GG	AX-95941968	SCR100_UOs01g57930_17640
1	34331263	AA	AA	AG	AA	AX-95918374	CSCWR_Os01g58860__31263
1	34706917	GG	GG	CG	GG	AX-95943105	SCR200_UOs01g59440_06917
1	34837216	TT	TT	TT	AT	AX-95933968	SCR200_Os01g59660_37216
1	34844881	TT	TT	TT	TC	AX-95942401	CSCWR_Os01g59670__44881
1	34845627	GG	GG	GG	AG	AX-95934023	CSCWR_Os01g59670__45627
1	34948059	CC	CC	TC	TC	AX-95964831	SCR100_Os01g59860_48059
1	34965325	AA	AA	AT	AT	AX-95934183	SCR100_Os01g59890_65325
1	35007920	TT	TT	TT	AT	AX-95944218	CSCWR_Os01g59980__07920
1	35014997	AA	AA	AG	AG	AX-95917686	SCR100_Os01g60000_14997
1	35035720	AA	AA	AC	AC	AX-95934403	CSCWR_Os01g60040__35720
1	35069159	CC	CC	TC	CC	AX-95943505	SCR200_Os01g60060_69159
1	35163610	AA	AA	AG	AG	AX-95918469	SCR200_Os01g60230_63610
1	35482728	CC	CC	CC	TC	AX-95933686	SCR200_Os01g60790_82728
1	36468633	TT	TT	TC	TT	AX-95942937	SCR100_Os01g62440_68633
1	36606732	GG	GG	AG	GG	AX-95934436	CSCWR_Os01g62650__06732
1	36810308	TT	TT	TC	TT	AX-95933395	CSCWR_Os01g62970__10308
1	37370988	AA	AA	AC	AC	AX-95916155	CSCWR_Os01g63854__70988
1	37560829	TT	TT	TG	TT	AX-95918818	SCR200_Os01g64090_60829
1	38870630	TT	TT	TC	TT	AX-95918759	CSCWR_Os01g66360__70630
1	39459130	CC	CC	AC	CC	AX-95919236	CSCWR_Os01g67370__59130
1	39876433	GG	AA	AG	AG	AX-95934422	SCR100_Os01g68030_76433
1	39905505	GG	AA	AG	AA	AX-95917835	SCR100_Os01g68070_05505
1	39906063	CC	TT	TC	TC	AX-95942377	SCR100_Os01g68070_06063
1	39906238	GG	AA	AG	AG	AX-95934463	SCR100_Os01g68070_06238
1	39906335	GG	AA	AG	AG	AX-95964594	SCR100_Os01g68070_06335
1	39937357	CC	AA	AC	AC	AX-95943159	SCR100_Os01g68130_37357
1	39937628	CC	GG	CG	CG	AX-95941776	SCR100_Os01g68130_37628
1	39937960	AA	GG	AG	AG	AX-95934177	SCR100_Os01g68130_37960
1	39968064	TT	TT	TG	TG	AX-95918636	SCR100_Os01g68200_68064
1	40023709	CC	CC	TC	CC	AX-95944052	SCR200_UOs01g68324_23709
1	40024493	TT	TT	TC	TT	AX-95918303	SCR200_UOs01g68324_24493
1	40105932	AA	TT	AT	AT	AX-95941108	CSCWR_Os01g68450__05932
1	40246594	AA	AA	AC	AA	AX-95916071	SCR100_UOs01g68720_46594
1	40320704	CC	CC	TC	CC	AX-95944419	SCR200_Os01g68830_20704
1	40389890	GG	GG	GG	TG	AX-95919450	SCR200_UOs01g68940_89890
1	40503090	TT	TT	TC	TT	AX-95917670	CSCWR_Os01g69120__03090
1	40687925	TT	TT	TC	TT	AX-95918234	CSCWR_Os01g69850__87925
1	42021996	GG	GG	AG	GG	AX-95916707	CSCWR_Os01g71960__21996
1	42109645	AA	GG	AG	AG	AX-95941424	AGCRG_Os01g72049_09645
1	42110433	TT	CC	TC	TC	AX-95917085	AGCRG_Os01g72049_10433
1	42111369	TT	GG	TG	TG	AX-95918879	AGCRG_Os01g72049_11369
1	42112240	GG	AA	AG	AG	AX-95943095	AGCRG_Os01g72049_12240
1	42112795	GG	TT	TG	TG	AX-95942212	AGCRG_Os01g72049_12795
1	42113139	CC	TT	TC	CC	AX-95919101	AGCRG_Os01g72049_13139
1	42197340	CC	AA	AC	AC	AX-95918548	CSCWR_Os01g72210__97340
1	42201919	CC	GG	CG	CG	AX-95917634	CSCWR_Os01g72220__01919
1	42247247	TT	GG	TG	TG	AX-95916971	CSCWR_Os01g72310__47247
1	42248150	AA	GG	AG	AG	AX-95934170	CSCWR_Os01g72310__48150
1	42248164	CC	TT	TC	TC	AX-95917571	CSCWR_Os01g72310__48164
1	42251131	TT	CC	TC	TC	AX-95918029	CSCWR_Os01g72310__51131
1	42251412	CC	TT	TC	TC	AX-95919153	CSCWR_Os01g72310__51412
1	42252140	TT	CC	TC	TC	AX-95944871	CSCWR_Os01g72310__52140
1	42282661	AA	CC	AC	AC	AX-95919257	CSCWR_Os01g72340__82661
1	42283089	TT	CC	TC	TC	AX-95918037	CSCWR_Os01g72340__83089
1	42283125	CC	TT	TC	TC	AX-95944314	CSCWR_Os01g72340__83125
1	42284303	GG	GG	AG	GG	AX-95944028	CSCWR_Os01g72340__84303
1	42285953	AA	GG	AG	AG	AX-95919277	CSCWR_Os01g72340__85953
1	42287733	TT	CC	TC	TC	AX-95916637	CSCWR_Os01g72340__87733
1	42289285	CC	AA	AC	AC	AX-95916692	CSCWR_Os01g72340__89285
1	42295509	GG	TT	TG	TG	AX-95944926	SCR100_Os01g72350_95509
1	42295734	GG	AA	AG	AG	AX-95944728	SCR100_Os01g72350_95734
1	42295785	TT	CC	TC	TC	AX-95933879	SCR100_Os01g72350_95785
1	42296167	TT	GG	TG	TG	AX-95917754	SCR100_Os01g72350_96167
1	42296623	AA	GG	AA	AG	AX-95944561	SCR100_Os01g72350_96623
1	42296715	GG	TT	TG	TG	AX-95918675	SCR100_Os01g72350_96715
1	42300243	GG	TT	TG	TG	AX-95917076	CSCWR_Os01g72370__00243
1	42300289	GG	TT	TG	TG	AX-95940851	CSCWR_Os01g72370__00289
1	42301495	GG	CC	CG	CG	AX-95943930	CSCWR_Os01g72370__01495
1	42302478	CC	AA	AC	AC	AX-95933582	CSCWR_Os01g72370__02478
1	42302937	CC	AA	AC	AC	AX-95917967	CSCWR_Os01g72370__02937
1	42553783	TT	TT	TT	AT	AX-95934426	SCR100_Os01g72780_53783
1	42582151	AA	AA	AT	AT	AX-95933945	CSCWR_Os01g72834_82151
1	42582167	TT	TT	TC	TC	AX-95942098	CSCWR_Os01g72834_82167
1	42592180	AA	AA	AG	AG	AX-95919222	SCR100_Os01g72870_92180
1	42592279	CC	CC	TC	TC	AX-95964804	SCR100_Os01g72870_92279
1	42592736	GG	GG	AG	AG	AX-95941599	SCR100_Os01g72870_92736
1	42593139	TT	TT	TG	TG	AX-95940233	SCR100_Os01g72870_93139
1	42593695	AA	AA	AG	AG	AX-95942777	SCR100_Os01g72870_93695
1	42593856	CC	CC	AC	AC	AX-95917388	SCR100_Os01g72870_93856
1	42594472	GG	GG	AG	AG	AX-95918015	SCR100_Os01g72870_94472
1	42594519	GG	GG	CG	CG	AX-95942335	SCR100_Os01g72870_94519
1	42594551	AA	CC	AC	AC	AX-95919416	SCR100_Os01g72870_94551
1	42601077	TT	AA	TT	AT	AX-95917373	SCR100_Os01g72880_01077
1	42603952	TT	CC	TT	TC	AX-95918918	CSCWR_Os01g72890_03952
1	42624103	AA	AA	AC	AC	AX-95915849	SCR100_UOs01g72930_24103
1	42637244	GG	TT	GG	TG	AX-95918208	SCR100_Os01g72940_37244
1	42639808	TT	CC	TC	TC	AX-95943189	SCR100_Os01g72950_39808
1	42642734	GG	CC	CG	CG	AX-95919077	SCR100_Os01g72960_42734
1	42643523	TT	AA	AT	AT	AX-95916660	SCR100_Os01g72960_43523
1	42653366	GG	AA	AG	AG	AX-95940781	SCR100_Os01g72970_53366
1	42653395	GG	AA	AG	AG	AX-95941628	SCR100_Os01g72970_53395
1	42653696	AA	CC	AC	AC	AX-95940981	SCR100_Os01g72970_53696
1	42655212	GG	AA	AG	AG	AX-95934242	SCR100_Os01g72970_55212
1	42655220	GG	TT	TG	TG	AX-95962153	SCR100_Os01g72970_55220
1	42655319	TT	GG	TG	TG	AX-95918672	SCR100_Os01g72970_55319
1	42655354	TT	AA	AT	AT	AX-95942661	SCR100_Os01g72970_55354
1	42655406	AA	GG	AG	AG	AX-95916505	SCR100_Os01g72970_55406
1	42655801	GG	AA	AG	AG	AX-95916793	SCR100_Os01g72970_55801
1	42656610	CC	GG	CG	CG	AX-95941332	SCR100_Os01g72980_56610
1	42659640	CC	TT	TC	TC	AX-95917071	SCR100_Os01g72980_59640
1	42660362	GG	AA	AG	AG	AX-95918513	SCR100_Os01g72980_60362
1	42661407	GG	TT	TG	TG	AX-95917203	SCR100_Os01g72980_61407
1	42661889	AA	TT	AT	AT	AX-95933763	SCR100_Os01g72980_61889
1	42661942	TT	CC	TC	TC	AX-95917584	SCR100_Os01g72980_61942
1	42749400	TT	CC	TC	TC	AX-95944624	SCR100_Os01g73150_49400
1	42749636	AA	GG	AG	AG	AX-95933392	SCR100_Os01g73150_49636
1	42750305	GG	AA	AG	AG	AX-95943676	SCR100_Os01g73150_50305
1	42752670	CC	TT	TC	TC	AX-95933834	CSCWR_Os01g73160_52670
1	42752826	TT	CC	TC	TC	AX-95915959	CSCWR_Os01g73160_52826
1	42753061	AA	TT	AT	AT	AX-95933837	CSCWR_Os01g73160_53061
1	42753838	AA	CC	AC	AC	AX-95934433	CSCWR_Os01g73160_53838
1	42760823	CC	TT	TC	TC	AX-95940652	SCR100_Os01g73180_60823
1	42809326	AA	AA	AG	AG	AX-95942650	SCR100_Os01g73300_09326
1	42864792	CC	GG	CG	CG	AX-95940195	SCR100_UOs01g73400_64792
1	42875533	GG	GG	AG	AG	AX-95940608	SCR100_Os01g73420_75533
1	42875613	TT	TT	TC	TC	AX-95962097	SCR100_Os01g73420_75613
1	42875822	GG	GG	AG	AG	AX-95944529	SCR100_Os01g73420_75822
1	42877160	CC	CC	TC	TC	AX-95940199	SCR100_Os01g73430_77160
1	42877386	GG	AA	AG	AG	AX-95933690	SCR100_Os01g73430_77386
1	42877391	CC	CC	TC	TC	AX-95941445	SCR100_Os01g73430_77391
1	42877400	AA	GG	AG	AG	AX-95962206	SCR100_Os01g73430_77400
1	42878044	AA	GG	AG	AG	AX-95917459	SCR100_Os01g73430_78044
1	42878600	TT	GG	TG	TG	AX-95916815	SCR100_Os01g73430_78600
1	42878850	TT	TT	TC	TC	AX-95941977	SCR100_Os01g73430_78850
1	42879826	CC	CC	AC	AC	AX-95939892	SCR100_Os01g73430_79826
1	42879841	GG	CC	CG	CG	AX-95942387	SCR100_Os01g73430_79841
1	42880476	AA	AA	AG	AG	AX-95942963	SCR100_Os01g73430_80476
1	42880657	GG	GG	AG	AG	AX-95917733	SCR100_Os01g73430_80657
1	42880806	TT	CC	TC	TC	AX-95919373	SCR100_Os01g73430_80806
1	42899091	AA	AA	AC	AA	AX-95942968	SCR100_Os01g73460_99091
1	42902337	TT	TT	TC	TT	AX-95918615	CSCWR_Os01g73470_02337
1	42902428	TT	TT	TC	TC	AX-95943462	CSCWR_Os01g73470_02428
1	42906655	AA	CC	AC	AC	AX-95961976	SCR100_Os01g73480_06655
1	42906756	AA	CC	AC	AC	AX-95933870	SCR100_Os01g73480_06756
1	42907133	AA	CC	AC	AC	AX-95933403	SCR100_Os01g73480_07133
1	42907273	TT	AA	AT	AT	AX-95915916	SCR100_Os01g73480_07273
1	42907629	TT	GG	TG	TG	AX-95962204	SCR100_Os01g73480_07629
1	42908621	GG	GG	AG	GG	AX-95944169	SCR100_Os01g73480_08621
1	42908766	AA	AA	AC	AC	AX-95917935	SCR100_Os01g73480_08766
1	42909239	GG	GG	TG	TG	AX-95919472	SCR100_Os01g73480_09239
1	42909942	GG	AA	AG	AG	AX-95939853	SCR100_Os01g73480_09942
1	42909967	GG	CC	CG	CG	AX-95962344	SCR100_Os01g73480_09967
1	42910276	GG	GG	TG	TG	AX-95915867	SCR100_Os01g73480_10276
1	42912823	CC	CC	TC	TC	AX-95939629	SCR100_Os01g73490_12823
1	42912836	GG	GG	AG	AG	AX-95941681	SCR100_Os01g73490_12836
1	42918168	TT	CC	TT	TC	AX-95916064	CSCWR_Os01g73514_18168
1	42918210	TT	TT	AT	AT	AX-95919219	CSCWR_Os01g73514_18210
1	42918671	GG	GG	CG	CG	AX-95918347	CSCWR_Os01g73514_18671
1	42918719	TT	TT	TG	TG	AX-95963002	CSCWR_Os01g73514_18719
1	42918883	AA	AA	AG	AG	AX-95918258	CSCWR_Os01g73514_18883
1	42921136	GG	AA	GG	AG	AX-95917900	CSCWR_Os01g73514_21136
1	42922474	TT	TT	TC	TC	AX-95934079	CSCWR_Os01g73514_22474
1	42922976	CC	CC	AC	AC	AX-95916799	CSCWR_Os01g73514_22976
1	42923092	CC	CC	TC	TC	AX-95941932	CSCWR_Os01g73514_23092
1	42923764	CC	AA	CC	AC	AX-95964582	CSCWR_Os01g73514_23764
1	42940667	CC	CC	AC	AC	AX-95962348	SCR100_Os01g73540_40667
1	42945467	GG	TT	TG	TG	AX-95916850	CSCWR_Os01g73560_45467
1	42946818	CC	TT	CC	TC	AX-95917881	CSCWR_Os01g73560_46818
1	42947737	GG	CC	GG	CG	AX-95934074	CSCWR_Os01g73560_47737
1	42948546	AA	GG	AG	AG	AX-95944163	CSCWR_Os01g73560_48546
1	42949495	GG	GG	AG	AG	AX-95919345	CSCWR_Os01g73570_49495
1	42949750	GG	GG	TG	TG	AX-95917971	CSCWR_Os01g73570_49750
1	42950687	GG	GG	TG	TG	AX-95934115	CSCWR_Os01g73570_50687
1	42951466	TT	CC	TT	TC	AX-95918417	CSCWR_Os01g73570_51466
1	42951523	AA	TT	AT	AT	AX-95963056	CSCWR_Os01g73570_51523
1	42951537	CC	AA	CC	AC	AX-95941927	CSCWR_Os01g73570_51537
1	43022331	GG	AA	AG	AG	AX-95918535	CSCWR_Os01g73680_22331
1	43024223	TT	TT	TC	TC	AX-95917784	CSCWR_Os01g73690_24223
1	43045548	AA	AA	AG	AG	AX-95944883	SCR100_Os01g73750_45548
1	43046584	TT	CC	TC	TC	AX-95941895	SCR100_Os01g73750_46584
1	43047238	CC	CC	TC	TC	AX-95918437	SCR100_Os01g73750_47238
1	43047974	TT	CC	TC	TC	AX-95942036	SCR100_Os01g73750_47974
1	43051301	GG	CC	CG	CG	AX-95917655	SCR100_Os01g73760_51301
1	43062995	GG	GG	AG	AG	AX-95934314	CSCWR_Os01g73780_62995
1	43063761	TT	CC	TC	TC	AX-95918235	CSCWR_Os01g73780_63761
1	43063820	CC	GG	CG	CG	AX-95916717	CSCWR_Os01g73780_63820
1	43063923	CC	CC	TC	TC	AX-95919261	CSCWR_Os01g73780_63923
1	43064368	TT	AA	AT	AT	AX-95916051	CSCWR_Os01g73780_64368
1	43064567	TT	GG	TG	TG	AX-95915843	CSCWR_Os01g73780_64567
1	43067315	CC	GG	CC	CG	AX-95942797	SCR100_Os01g73790_67315
1	43067516	AA	CC	AC	AC	AX-95944283	SCR100_Os01g73790_67516
1	43067970	GG	CC	CG	CG	AX-95916822	SCR100_Os01g73790_67970
1	43068360	CC	CC	TC	CC	AX-95962060	SCR100_Os01g73790_68360
1	43192874	GG	CC	GG	CG	AX-95933625	CSCWR_Os01g74000_92874
1	43197419	AA	CC	AA	AC	AX-95942172	SCR100_Os01g74010_97419
1	43204288	CC	TT	TC	TC	AX-95919210	CSCWR_Os01g74030_04288
1	43204397	CC	TT	TC	TC	AX-95919280	CSCWR_Os01g74030_04397
1	43204642	TT	CC	TC	TC	AX-95917530	CSCWR_Os01g74030_04642
1	43204956	TT	AA	AT	AT	AX-95916755	CSCWR_Os01g74030_04956
1	43208285	TT	CC	TC	TC	AX-95917437	CSCWR_Os01g74030_08285
1	43274292	AA	AA	AC	AC	AX-95918349	SCR100_Os01g74140_74292
1	43274628	CC	CC	TC	TC	AX-95919081	SCR100_Os01g74140_74628
1	43276684	GG	GG	CG	CG	AX-95964784	CSCWR_UOs01g74146__76684
1	43276947	CC	CC	TC	TC	AX-95941848	CSCWR_UOs01g74146__76947
1	43298399	AA	GG	AA	AG	AX-95917661	CSCWR_Os01g74180_98399
1	43301950	GG	AA	AG	AG	AX-95933938	CSCWR_Os01g74180_01950
1	43302127	CC	TT	CC	TC	AX-95917927	CSCWR_Os01g74180_02127
1	43305963	TT	AA	TT	AT	AX-95916473	SCR100_Os01g74190_05963
1	43344661	GG	AA	GG	AG	AX-95918867	CSCWR_Os01g74250_44661
1	43524380	TT	AA	TT	AT	AX-95941812	CSCWR_Os01g74600_24380
1	43524439	AA	GG	AA	AG	AX-95916789	CSCWR_Os01g74600_24439
1	43531227	TT	TT	TC	TT	AX-95941685	CSCWR_Os01g74610_31227
1	43538612	AA	GG	AA	AG	AX-95963209	CSCWR_Os01g74610_38612
1	43539150	CC	TT	CC	TC	AX-95919258	CSCWR_Os01g74610_39150
1	43559304	TT	GG	TG	TG	AX-95941109	CSCWR_Os01g74650_59304
1	43572026	GG	GG	AG	GG	AX-95940538	CSCWR_UOs01g74660__72026
1	43572054	CC	AA	CC	AC	AX-95941213	CSCWR_UOs01g74660__72054
2	3546	TT	CC	TC	TC	AX-95947014	CSCWR_Os02g01010_3546
2	5565	AA	GG	AG	AG	AX-95920662	CSCWR_Os02g01010_5565
2	10175	TT	GG	TG	TG	AX-95934971	CSCWR_Os02g01020_10175
2	11028	AA	GG	AG	AG	AX-95935159	CSCWR_Os02g01020_11028
2	15846	AA	GG	AG	GG	AX-95935070	SCR100_Os02g01030_15846
2	18262	GG	TT	TG	TG	AX-95921016	SCR100_Os02g01030_18262
2	39218	AA	GG	AG	AG	AX-95920062	SCR100_Os02g01070_39218
2	42549	CC	GG	CG	CG	AX-95935021	SCR100_UOs02g01080__42549
2	51624	CC	TT	TC	TT	AX-95920190	SCR200_Os02g01100_51624
2	52777	GG	AA	AG	AA	AX-95920545	SCR200_Os02g01100_52777
2	53252	GG	AA	AG	AA	AX-95921619	SCR200_Os02g01100_53252
2	53327	TT	CC	TC	TC	AX-95920090	SCR200_Os02g01100_53327
2	81907	GG	TT	TG	TG	AX-95920291	CSCWR_UOs02g01150_81907
2	82387	CC	TT	TC	TC	AX-95919832	CSCWR_UOs02g01150_82387
2	85506	AA	GG	AG	AG	AX-95919647	SCR200_UOs02g01160__85506
2	169094	GG	GG	CG	GG	AX-95919797	SCR100_UOs02g01310__69094
2	188942	TT	TT	TT	TG	AX-95947126	CSCWR_Os02g01350_88942
2	207436	TT	TT	TT	TG	AX-95947284	CSCWR_Os02g01360_07436
2	208185	CC	CC	CC	AC	AX-95921449	SCR200_UOs02g01370__08185
2	220043	TT	TT	TC	TC	AX-95934715	SCR200_Os02g01380_20043
2	263514	TT	TT	TC	TT	AX-95934772	SCR100_Os02g01440_63514
2	266000	GG	GG	GG	AG	AX-95962295	CSCWR_Os02g01450_66000
2	266256	AA	AA	AT	AT	AX-95920821	CSCWR_Os02g01450_66256
2	266667	GG	GG	GG	AG	AX-95946584	CSCWR_Os02g01450_66667
2	268124	GG	GG	GG	AG	AX-95947174	CSCWR_Os02g01450_68124
2	301436	CC	CC	CG	CG	AX-95946296	CSCWR_Os02g01520_01436
2	302288	AA	AA	AG	AG	AX-95921603	CSCWR_Os02g01520_02288
2	534935	AA	TT	AT	AT	AX-95945574	CSCWR_Os02g01960_34935
2	535410	AA	GG	AG	AG	AX-95919912	CSCWR_Os02g01960_35410
2	535973	CC	TT	TC	TC	AX-95946888	CSCWR_Os02g01960_35973
2	559753	AA	CC	AC	AC	AX-95935077	SCR100_Os02g02010_59753
2	562862	TT	CC	TC	TC	AX-95934644	CSCWR_Os02g02020_62862
2	563471	CC	TT	TC	TC	AX-95946167	CSCWR_Os02g02020_63471
2	563507	AA	GG	AG	AG	AX-95934737	CSCWR_Os02g02020_63507
2	613260	TT	CC	TC	CC	AX-95919782	SCR100_UOs02g02090__13260
2	753570	GG	CC	CG	CG	AX-95934996	CSCWR_Os02g02290_53570
2	754028	GG	AA	AG	AG	AX-95934850	CSCWR_Os02g02290_54028
2	758944	GG	AA	AG	AG	AX-95919974	CSCWR_Os02g02290_58944
2	767416	GG	TT	TG	TG	AX-95920046	SCR200_Os02g02320_67416
2	780971	TT	TT	TT	AT	AX-95934678	SCR200_Os02g02350_80971
2	783765	GG	GG	TG	TG	AX-95947209	SCR200_Os02g02350_83765
2	783804	CC	TT	TC	TT	AX-95921004	SCR200_Os02g02350_83804
2	785168	AA	GG	AG	AG	AX-95919614	SCR200_Os02g02350_85168
2	786788	GG	AA	AG	AA	AX-95921197	SCR100_Os02g02360_86788
2	787071	AA	GG	AG	GG	AX-95920271	SCR100_Os02g02360_87071
2	790371	TT	CC	TC	TC	AX-95934739	SCR100_Os02g02370_90371
2	824457	GG	GG	GG	TG	AX-95946825	SCR100_UOs02g02390__24457
2	824545	AA	AA	AG	AG	AX-95920661	SCR100_UOs02g02390__24545
2	872401	AA	AA	AA	AC	AX-95920626	CSCWR_Os02g02470_72401
2	873023	GG	GG	GG	AG	AX-95934778	CSCWR_Os02g02470_73023
2	873147	TT	AA	TT	AT	AX-95921279	CSCWR_Os02g02470_73147
2	874313	GG	AA	AG	AG	AX-95934535	CSCWR_Os02g02470_74313
2	887996	CC	TT	TC	TT	AX-95921482	SCR100_Os02g02490_87996
2	888204	CC	GG	CG	CG	AX-95945617	SCR100_Os02g02490_88204
2	897513	CC	TT	TC	TC	AX-95920479	CSCWR_Os02g02520_97513
2	897878	TT	TT	TT	TC	AX-95920687	CSCWR_Os02g02520_97878
2	906128	AA	TT	AT	AT	AX-95920610	SCR200_Os02g02524_06128
2	935734	TT	GG	TG	TG	AX-95935087	SCR100_UOs02g02580__35734
2	935865	AA	GG	AG	AG	AX-95921352	SCR100_UOs02g02580__35865
2	936957	GG	AA	AG	AA	AX-95921537	SCR100_UOs02g02580__36957
2	940772	GG	AA	AG	AG	AX-95946024	SCR100_UOs02g02590__40772
2	1010531	GG	AA	AG	AG	AX-95946226	CSCWR_Os02g02690_10531
2	1010619	GG	CC	CG	CG	AX-95939917	CSCWR_Os02g02690_10619
2	1021175	CC	CC	AC	CC	AX-95947001	SCR100_Os02g02710_21175
2	1048296	AA	GG	AG	AG	AX-95919755	SCR100_Os02g02770_48296
2	1064392	AA	TT	AT	AT	AX-95935005	SCR200_Os02g02790_64392
2	1066168	CC	TT	TC	TC	AX-95921019	SCR200_Os02g02790_66168
2	1074164	GG	AA	AG	AG	AX-95935119	SCR100_Os02g02820_74164
2	1075403	GG	AA	AG	AG	AX-95921055	SCR100_Os02g02820_75403
2	1090459	TT	CC	TC	TC	AX-95921426	CSCWR_Os02g02860_90459
2	1091271	TT	CC	TC	TC	AX-95947003	CSCWR_Os02g02860_91271
2	1093629	AA	GG	AG	AG	AX-95921229	CSCWR_Os02g02860_93629
2	1109794	AA	GG	AG	AG	AX-95921315	CSCWR_Os02g02880_09794
2	1111619	AA	TT	AT	AT	AX-95920008	CSCWR_Os02g02880_11619
2	1159930	CC	TT	TC	TC	AX-95921049	SCR100_Os02g02960_59930
2	1163251	GG	AA	AG	AG	AX-95921207	SCR100_Os02g02970_63251
2	1163635	GG	GG	GG	TG	AX-95920151	SCR100_Os02g02970_63635
2	1167164	AA	TT	AT	AT	AX-95920102	CSCWR_Os02g02980_67164
2	1167935	CC	CC	CC	CG	AX-95946453	CSCWR_Os02g02980_67935
2	1187885	AA	GG	AG	AG	AX-95945644	CSCWR_Os02g03020_87885
2	1192681	GG	AA	AG	AG	AX-95947324	SCR200_Os02g03030_92681
2	1193522	AA	GG	AG	AG	AX-95920890	SCR100_Os02g03040_93522
2	1193826	GG	TT	TG	TG	AX-95934570	SCR100_Os02g03040_93826
2	1200505	GG	GG	GG	AG	AX-95921037	SCR100_Os02g03050_00505
2	1223659	TT	TT	TT	TC	AX-95946106	SCR100_UOs02g03090__23659
2	1223808	TT	TT	TT	TC	AX-95921497	SCR100_UOs02g03090__23808
2	1226089	CC	CC	CC	AC	AX-95946941	SCR100_UOs02g03090__26089
2	1318440	CC	CC	CC	TC	AX-95919585	SCR100_Os02g03270_18440
2	1318515	GG	AA	AG	AG	AX-95919583	SCR100_Os02g03270_18515
2	1336298	GG	AA	AG	AG	AX-95921403	SCR100_UOs02g03310__36298
2	1346710	GG	AA	AG	AG	AX-95934757	SCR100_Os02g03330_46710
2	1347495	TT	GG	TG	TG	AX-95920462	CSCWR_Os02g03340_47495
2	1347796	AA	GG	AG	AG	AX-95935101	CSCWR_Os02g03340_47796
2	1348727	GG	AA	AG	AG	AX-95920400	CSCWR_Os02g03340_48727
2	1390593	GG	TT	TG	TG	AX-95935037	SCR200_Os02g03410_90593
2	1392683	CC	TT	TC	TC	AX-95920047	SCR200_Os02g03410_92683
2	1392732	GG	AA	AG	AG	AX-95921517	SCR200_Os02g03410_92732
2	1394037	CC	AA	AC	AC	AX-95921457	SCR200_Os02g03410_94037
2	1396595	AA	GG	AG	AG	AX-95920259	SCR100_Os02g03420_96595
2	1396613	AA	GG	AG	AG	AX-95921507	SCR100_Os02g03420_96613
2	1434989	GG	AA	AG	AG	AX-95920014	SCR100_Os02g03530_34989
2	1436289	AA	GG	AG	AG	AX-95920493	SCR100_Os02g03530_36289
2	1542263	GG	AA	AG	AG	AX-95921128	CSCWR_Os02g03690_42263
2	1542351	GG	TT	TG	TG	AX-95920619	CSCWR_Os02g03690_42351
2	1542756	AA	GG	AG	AG	AX-95921708	CSCWR_Os02g03690_42756
2	1564468	CC	TT	TC	TC	AX-95946037	CSCWR_UOs02g03730_64468
2	1565144	AA	GG	AG	AG	AX-95919601	CSCWR_UOs02g03730_65144
2	1566118	TT	CC	TC	TC	AX-95921247	SCR100_Os02g03740_66118
2	1567572	TT	CC	TC	TC	AX-95920487	SCR100_Os02g03740_67572
2	1575601	CC	TT	TC	TC	AX-95921098	SCR100_Os02g03760_75601
2	1577804	TT	CC	TC	TC	AX-95945980	SCR100_Os02g03760_77804
2	1750554	AA	AA	AA	AG	AX-95921389	CSCWR_Os02g04030_50554
2	2008370	CC	TT	TC	TT	AX-95946669	CSCWR_Os02g04520_08370
2	2013176	CC	CC	AC	CC	AX-95947151	SCR200_Os02g04530_13176
2	2014265	GG	GG	GG	AG	AX-95934530	SCR200_Os02g04530_14265
2	2084778	AA	GG	AG	AG	AX-95920252	SCR200_Os02g04650_84778
2	2090631	GG	AA	AG	AG	AX-95947502	SCR200_Os02g04660_90631
2	2098025	GG	AA	AG	AA	AX-95946671	CSCWR_Os02g04670_98025
2	2409295	GG	TT	TG	TT	AX-95934986	SCR100_Os02g05060_09295
2	2623254	AA	GG	AG	AG	AX-95921686	CSCWR_Os02g05450_23254
2	2667128	TT	AA	AT	AA	AX-95935131	SCR200_Os02g05510_67128
2	2667604	CC	TT	TC	TC	AX-95921577	SCR200_Os02g05510_67604
2	2668589	TT	CC	TC	TC	AX-95919584	CSCWR_Os02g05520_68589
2	2787177	AA	GG	AG	AG	AX-95946857	CSCWR_Os02g05686_87177
2	2788683	AA	GG	AG	GG	AX-95921341	CSCWR_Os02g05686_88683
2	2788753	AA	GG	AG	AG	AX-95920235	CSCWR_Os02g05686_88753
2	2805973	GG	AA	AG	AG	AX-95920634	CSCWR_Os02g05710_05973
2	2823032	AA	CC	AA	AC	AX-95921145	SCR200_Os02g05730_23032
2	2880932	GG	GG	GG	AG	AX-95920091	SCR100_Os02g05840_80932
2	2881461	GG	GG	AG	AG	AX-95934526	SCR100_Os02g05840_81461
2	2904946	TT	TT	TT	AT	AX-95935117	CSCWR_Os02g05880_04946
2	2904979	AA	AA	AA	AT	AX-95945440	CSCWR_Os02g05880_04979
2	2908264	AA	AA	AG	AG	AX-95920373	CSCWR_Os02g05880_08264
2	2908628	TT	TT	TT	TC	AX-95920831	CSCWR_Os02g05880_08628
2	2909747	AA	AA	AA	AG	AX-95920273	CSCWR_Os02g05880_09747
2	3192000	TT	TT	TT	TC	AX-95921635	CSCWR_Os02g06390_92000
2	3232104	AA	AA	AC	AC	AX-95920176	CSCWR_Os02g06480_32104
2	3233479	TT	TT	TC	TC	AX-95946817	CSCWR_Os02g06480_33479
2	3255777	GG	GG	GG	CG	AX-95962291	CSCWR_Os02g06520_55777
2	3779052	TT	TT	TC	TT	AX-95947559	CSCWR_Os02g07340_79052
2	3978263	AA	AA	AC	AA	AX-95935084	SCR200_Os02g07654_78263
2	4084132	GG	AA	AG	AG	AX-95946471	CSCWR_Os02g07800_84132
2	4105539	TT	CC	TC	TC	AX-95919616	SCR200_Os02g07830_05539
2	4195760	GG	AA	AG	GG	AX-95920706	SCR200_Os02g08010_95760
2	4196822	TT	CC	TC	TT	AX-95921651	SCR200_Os02g08010_96822
2	4200131	CC	TT	TC	TC	AX-95920913	SCR200_Os02g08010_00131
2	4200233	GG	AA	AG	GG	AX-95921289	SCR200_Os02g08010_00233
2	4201924	TT	GG	TG	TT	AX-95946304	SCR200_Os02g08010_01924		qNaLR 2.1, qNaSV, qNa/KSv2.1, qClLR2.1 (4.4-8.98 Mb)
2	4302943	TT	CC	TC	TT	AX-95947378	CSCWR_Os02g08130_02943
2	4304092	GG	AA	AG	AG	AX-95921243	CSCWR_Os02g08130_04092
2	4412294	TT	CC	TC	TC	AX-95920076	CSCWR_Os02g08300_12294		Ammar et al
2	4440736	TT	AA	AT	AT	AX-95921595	SCR200_Os02g08360_40736
2	4559607	TT	CC	TC	TC	AX-95919697	SCR100_Os02g08470_59607
2	4566450	AA	CC	AC	AA	AX-95947267	CSCWR_Os02g08480_66450
2	4574188	CC	TT	TC	TC	AX-95965071	CSCWR_Os02g08500_74188
2	4575260	TT	CC	TC	TC	AX-95935174	CSCWR_Os02g08500_75260
2	4575275	TT	GG	TG	TG	AX-95962893	CSCWR_Os02g08500_75275
2	4576906	TT	CC	TC	TC	AX-95946739	CSCWR_Os02g08500_76906
2	4720392	GG	AA	AG	AG	AX-95935029	SCR200_Os02g09180_20392
2	4803179	CC	TT	TC	CC	AX-95934699	CSCWR_Os02g09340_03179
2	4805782	CC	CC	CG	CG	AX-95920541	CSCWR_Os02g09340_05782
2	4806439	TT	CC	TC	TC	AX-95940241	CSCWR_Os02g09340_06439
2	4820984	GG	GG	AG	AG	AX-95945907	CSCWR_Os02g09380_20984
2	4831204	GG	GG	CG	CG	AX-95919742	SCR200_Os02g09420_31204
2	4849971	AA	AA	AG	AG	AX-95920080	CSCWR_Os02g09450_49971
2	4862486	GG	GG	AG	AG	AX-95934961	SCR200_UOs02g09470_62486
2	4870183	TT	TT	TG	TG	AX-95921673	AGCRG_Os02g09490_70183
2	4909542	GG	GG	CG	CG	AX-95920768	CSCWR_Os02g09530_09542
2	4910490	GG	AA	GG	AG	AX-95945662	CSCWR_Os02g09530_10490
2	4936872	GG	GG	AG	AG	AX-95920865	SCR100_Os02g09590_36872
2	5056579	GG	AA	AG	AG	AX-95935164	SCR200_Os02g09800_56579
2	5065585	GG	GG	GG	TG	AX-95921127	SCR100_Os02g09820_65585
2	5340385	CC	TT	TC	TC	AX-95921560	SCR200_Os02g10190_40385
2	5354621	AA	GG	AG	AG	AX-95919792	CSCWR_UOs02g10220_54621
2	5491050	AA	GG	AG	AG	AX-95919961	SCR100_Os02g10450_91050
2	5576069	AA	GG	AG	AG	AX-95920625	CSCWR_UOs02g10600_76069
2	5666746	CC	CC	CG	CG	AX-95946942	CSCWR_Os02g10740_66746
2	5837756	AA	AA	AG	AG	AX-95920779	SCR100_Os02g10990_37756
2	6192990	CC	CC	TC	TC	AX-95946641	CSCWR_Os02g11940_92990
2	6437269	TT	TT	TC	TT	AX-95920766	CSCWR_Os02g12360_37269
2	6706956	AA	AA	AG	AG	AX-95934875	SCR100_UOs02g12790__06956
2	6707293	GG	GG	AG	AG	AX-95934781	SCR100_UOs02g12790__07293
2	6727179	AA	AA	AG	AG	AX-95920707	SCR200_Os02g12810_27179
2	6752371	CC	CC	CC	AC	AX-95945337	SCR100_Os02g12830_52371
2	6774400	GG	GG	TG	TG	AX-95921015	SCR200_Os02g12840_74400
2	6777021	AA	AA	AG	AG	AX-95921422	SCR200_Os02g12840_77021
2	6801736	TT	TT	TC	TC	AX-95939924	CSCWR_Os02g12880_01736
2	6805043	CC	CC	TC	TC	AX-95945105	CSCWR_Os02g12890_05043
2	6805106	TT	TT	AT	AT	AX-95962375	CSCWR_Os02g12890_05106
2	6805184	GG	GG	AG	AG	AX-95919973	CSCWR_Os02g12890_05184
2	6812814	GG	GG	GG	AG	AX-95920835	CSCWR_Os02g12900_12814
2	6813897	TT	TT	TT	TG	AX-95920216	CSCWR_Os02g12900_13897
2	6985752	TT	TT	TC	TC	AX-95946579	CSCWR_Os02g13140_85752
2	6985958	GG	GG	AG	AG	AX-95946928	CSCWR_Os02g13140_85958
2	6986019	CC	CC	TC	TC	AX-95945952	CSCWR_Os02g13140_86019
2	6986281	TT	TT	TG	TG	AX-95921563	CSCWR_Os02g13140_86281
2	6986340	GG	GG	AG	AG	AX-95921416	CSCWR_Os02g13140_86340
2	6986591	AA	AA	AG	AG	AX-95947469	CSCWR_Os02g13140_86591
2	6988515	AA	AA	AT	AT	AX-95920801	CSCWR_Os02g13140_88515
2	6988542	CC	CC	CC	AC	AX-95920666	CSCWR_Os02g13140_88542
2	6988749	CC	CC	CC	TC	AX-95945572	CSCWR_Os02g13140_88749
2	6989114	TT	TT	TC	TC	AX-95920324	CSCWR_Os02g13140_89114
2	6990158	TT	TT	TT	TG	AX-95920940	CSCWR_Os02g13140_90158
2	6990553	AA	AA	AG	AG	AX-95921123	CSCWR_Os02g13140_90553
2	6990889	TT	TT	TT	TC	AX-95945663	CSCWR_Os02g13140_90889
2	6991014	CC	CC	CC	CG	AX-95921348	CSCWR_Os02g13140_91014
2	6991133	AA	AA	AC	AC	AX-95947303	CSCWR_Os02g13140_91133
2	6991208	TT	TT	TG	TG	AX-95932111	CSCWR_Os02g13140_91208
2	6991932	CC	CC	CC	TC	AX-95947744	CSCWR_Os02g13140_91932
2	6992047	TT	TT	TT	TC	AX-95921440	CSCWR_Os02g13140_92047
2	6992320	AA	AA	AG	AG	AX-95935183	CSCWR_Os02g13140_92320
2	6992333	TT	TT	AT	AT	AX-95947309	CSCWR_Os02g13140_92333
2	6992861	AA	AA	AA	AG	AX-95946726	CSCWR_Os02g13140_92861
2	7025149	CC	CC	CC	TC	AX-95919766	SCR100_Os02g13180_25149
2	7033828	AA	AA	AG	AG	AX-95921271	CSCWR_Os02g13200_33828
2	7099791	AA	AA	AT	AA	AX-95947033	SCR200_Os02g13310_99791
2	7100174	CC	CC	CG	CG	AX-95920387	SCR200_Os02g13310_00174
2	7318328	AA	CC	CC	AC	AX-95947632	CSCWR_Os02g13640_18328
2	7322673	CC	CC	CC	AC	AX-95920283	SCR100_Os02g13650_22673
2	7494800	AA	AA	AG	AG	AX-95947333	CSCWR_Os02g13840_94800
2	8014488	TT	TT	TC	TC	AX-95945771	CSCWR_Os02g14530_14488
2	8137582	CC	CC	TC	TC	AX-95921561	CSCWR_Os02g14730_37582
2	8140244	CC	CC	CG	CG	AX-95947610	CSCWR_Os02g14730_40244
2	8324751	CC	TT	TC	TC	AX-95920915	CSCWR_Os02g14910_24751
2	8454247	GG	TT	GG	TG	AX-95934556	SCR100_Os02g15160_54247
2	8491848	TT	TT	TC	TC	AX-95935071	CSCWR_Os02g15220_91848
2	8494244	CC	CC	CC	AC	AX-95920759	CSCWR_Os02g15220_94244
2	8536814	TT	CC	TT	TC	AX-95947463	CSCWR_Os02g15270_36814
2	8537112	GG	GG	AG	AG	AX-95945477	CSCWR_Os02g15270_37112
2	8752099	GG	GG	GG	AG	AX-95946271	CSCWR_Os02g15580_52099
2	8753963	TT	TT	TC	TC	AX-95921194	CSCWR_Os02g15580_53963
2	8755045	GG	GG	AG	AG	AX-95921695	CSCWR_Os02g15580_55045
2	8755323	TT	TT	TC	TC	AX-95934972	CSCWR_Os02g15580_55323
2	8756009	TT	AA	AT	AT	AX-95919700	CSCWR_Os02g15580_56009
2	8760411	CC	CC	TC	TC	AX-95919818	CSCWR_Os02g15594_60411
2	8829482	TT	GG	TG	TG	AX-95946513	SCR100_UOs02g15680__29482
2	9006467	TT	TT	TC	TC	AX-95934523	SCR100_Os02g15900_06467
2	9022651	TT	TT	TC	TC	AX-95921259	SCR100_Os02g15930_22651
2	9514626	TT	TT	AT	AT	AX-95920936	SCR100_Os02g16660_14626
2	9759067	GG	GG	GG	CG	AX-95934876	CSCWR_UOs02g17060_59067
2	9759473	GG	GG	TG	TG	AX-95945365	CSCWR_UOs02g17060_59473
2	9849350	CC	CC	TC	TC	AX-95920758	SCR200_UOs02g17190_49350
2	9849468	CC	CC	AC	AC	AX-95921372	SCR200_Os02g17190_49468
2	9851947	AA	AA	AT	AT	AX-95921587	SCR200_UOs02g17190_51947
2	9852274	TT	TT	AT	AT	AX-95921446	SCR200_UOs02g17190_52274
2	9853754	TT	TT	TT	TC	AX-95919834	SCR100_Os02g17200_53754
2	9853890	GG	GG	AG	AA	AX-95934589	SCR100_Os02g17200_53890
2	9927619	TT	TT	TC	TC	AX-95947692	SCR200_Os02g17304_27619
2	9973740	AA	AA	AG	AG	AX-95921191	SCR200_Os02g17350_73740
2	9976415	CC	CC	TC	TC	AX-95934983	SCR200_Os02g17350_76415
2	9977618	TT	TT	TG	TG	AX-95934921	SCR200_Os02g17350_77618
2	10004185	AA	AA	AG	AG	AX-95921522	SCR100_Os02g17390_04185
2	10008075	GG	GG	GG	AG	AX-95934818	SCR100_Os02g17390_08075
2	10008552	AA	AA	AC	AC	AX-95921613	SCR100_Os02g17390_08552
2	10010039	TT	TT	TC	TC	AX-95920188	SCR100_Os02g17390_10039
2	10011821	AA	AA	AG	AG	AX-95934672	SCR200_Os02g17400_11821
2	10081233	GG	GG	AG	AG	AX-95947158	CSCWR_Os02g17500_81233
2	10084927	CC	CC	TC	CC	AX-95921161	CSCWR_Os02g17520_84927
2	10087394	CC	CC	CC	AC	AX-95945202	CSCWR_Os02g17520_87394
2	10089910	AA	AA	AG	AG	AX-95962380	CSCWR_Os02g17534_89910
2	10152478	GG	GG	AG	AA	AX-95920919	SCR200_Os02g17640_52478
2	10210098	AA	AA	AT	AT	AX-95947413	CSCWR_Os02g17700_10098
2	10210590	CC	CC	TC	TC	AX-95921331	CSCWR_Os02g17700_10590
2	10212847	AA	AA	AG	AG	AX-95920678	CSCWR_Os02g17700_12847
2	10215860	TT	TT	TC	TC	AX-95940272	SCR200_Os02g17710_15860
2	10352263	TT	TT	TG	TG	AX-95921565	CSCWR_Os02g17870_52263
2	10353099	GG	GG	AG	AG	AX-95947249	CSCWR_Os02g17870_53099
2	10353782	GG	GG	TG	TG	AX-95919776	CSCWR_Os02g17870_53782
2	10354014	AA	AA	AG	AG	AX-95919844	CSCWR_Os02g17870_54014
2	10360733	CC	CC	CG	CG	AX-95919694	SCR200_Os02g17880_60733
2	10378585	TT	TT	TT	AT	AX-95919851	SCR100_Os02g17920_78585
2	10379434	GG	GG	TG	GG	AX-95920535	SCR100_Os02g17920_79434
2	10426342	AA	AA	AG	AG	AX-95945628	CSCWR_Os02g17970_26342
2	10540460	TT	CC	TC	TT	AX-95920873	SCR200_UOs02g18150_40460
2	10692852	AA	AA	AG	AG	AX-95945818	CSCWR_Os02g18370_92852
2	10693004	TT	TT	TG	TG	AX-95935191	CSCWR_Os02g18370_93004
2	10693025	AA	AA	AG	AG	AX-95945804	CSCWR_Os02g18370_93025
2	10693156	TT	TT	AT	AT	AX-95947767	CSCWR_Os02g18370_93156
2	10694396	GG	GG	TG	GG	AX-95920839	CSCWR_Os02g18370_94396
2	10696137	GG	GG	CG	CG	AX-95920703	CSCWR_Os02g18370_96137
2	10696251	CC	CC	CG	CG	AX-95921529	CSCWR_Os02g18370_96251
2	10696432	TT	TT	TC	TC	AX-95920470	CSCWR_Os02g18370_96432
2	10696718	GG	GG	AG	AG	AX-95945437	CSCWR_Os02g18370_96718
2	10744220	CC	CC	TC	TC	AX-95947185	CSCWR_Os02g18450_44220
2	10746215	CC	CC	AC	AC	AX-95945913	CSCWR_Os02g18450_46215
2	10746316	GG	GG	TG	TG	AX-95935030	CSCWR_Os02g18450_46316
2	10746769	AA	AA	AG	AG	AX-95921268	CSCWR_Os02g18450_46769
2	10747157	TT	TT	TC	TC	AX-95947595	CSCWR_Os02g18450_47157
2	10747329	GG	GG	AG	AG	AX-95920463	CSCWR_Os02g18450_47329
2	10979903	CC	CC	TC	TC	AX-95920512	CSCWR_Os02g18820_79903
2	11669185	TT	TT	TT	TC	AX-95934503	CSCWR_Os02g19860_69185
2	11860853	AA	AA	AA	AG	AX-95934706	SCR100_UOs02g20130__60853
2	11863279	GG	GG	AG	AA	AX-95934736	CSCWR_Os02g20140_63279
2	11867384	TT	TT	TT	TC	AX-95946137	CSCWR_Os02g20140_67384
2	11867443	GG	GG	GG	AG	AX-95920307	CSCWR_Os02g20140_67443
2	11867472	AA	AA	AA	AG	AX-95920203	CSCWR_Os02g20140_67472
2	12400795	TT	TT	TC	TT	AX-95920135	CSCWR_Os02g20970_00795
2	15385706	TT	TT	TC	TC	AX-95962265	SCR100_UOs02g26200__85706
2	15973152	TT	TT	TC	TT	AX-95919886	SCR200_Os02g27140_73152
2	16101722	GG	AA	AG	AG	AX-95921549	CSCWR_Os02g27340_01722
2	16102630	CC	TT	TC	TC	AX-95921326	CSCWR_Os02g27340_02630
2	16103564	AA	CC	AC	AC	AX-95946334	CSCWR_Os02g27340_03564
2	16104288	GG	AA	AG	AG	AX-95946047	CSCWR_Os02g27340_04288
2	16203407	GG	AA	AG	AG	AX-95935109	CSCWR_Os02g27470_03407
2	16205777	AA	CC	AC	AC	AX-95947712	CSCWR_Os02g27470_05777
2	16254943	TT	CC	TC	TC	AX-95920576	SCR100_Os02g27480_54943
2	16257817	TT	CC	TC	TC	AX-95919926	SCR100_Os02g27480_57817
2	17218522	CC	CC	TC	TC	AX-95919937	CSCWR_Os02g29090_18522
2	17253059	CC	CC	AC	AC	AX-95920690	SCR200_Os02g29140_53059
2	17254689	CC	CC	TC	TC	AX-95921155	SCR200_Os02g29140_54689
2	17255443	TT	TT	TC	TC	AX-95947776	SCR200_Os02g29140_55443
2	17259075	TT	CC	TC	TC	AX-95934650	SCR200_Os02g29140_59075
2	17350049	CC	TT	TC	TC	AX-95921674	SCR200_Os02g29230_50049
2	17350182	GG	GG	TG	TG	AX-95920412	SCR200_Os02g29230_50182
2	17351054	CC	CC	TC	TC	AX-95934598	SCR200_Os02g29230_51054
2	17351488	CC	CC	TC	TC	AX-95920056	SCR200_Os02g29230_51488
2	17352674	CC	CC	TC	TC	AX-95920702	SCR200_Os02g29230_52674
2	17353357	CC	CC	AC	AC	AX-95920722	SCR200_Os02g29230_53357
2	17353858	CC	CC	AC	AC	AX-95920474	SCR200_Os02g29230_53858
2	17424661	CC	TT	TC	TC	AX-95919808	SCR200_Os02g29340_24661
2	17441423	GG	AA	AG	AG	AX-95945111	CSCWR_Os02g29380_41423
2	17442596	TT	TT	TC	TC	AX-95920630	CSCWR_Os02g29380_42596
2	17443863	TT	TT	TT	AT	AX-95934976	CSCWR_Os02g29380_43863
2	17445275	CC	TT	TC	TC	AX-95920147	CSCWR_Os02g29380_45275
2	17445825	CC	TT	TC	TC	AX-95946973	CSCWR_Os02g29380_45825
2	17491005	CC	CC	TC	TC	AX-95921411	CSCWR_Os02g29464_91005
2	17491149	GG	GG	AG	AG	AX-95945819	CSCWR_Os02g29464_91149
2	17491558	CC	CC	CC	AC	AX-95915824	CSCWR_Os02g29464_91558
2	17491844	AA	AA	AG	AG	AX-95946808	CSCWR_Os02g29464_91844
2	17492345	AA	AA	AG	AG	AX-95946938	CSCWR_Os02g29464_92345
2	17492977	AA	AA	AA	AG	AX-95939912	CSCWR_Os02g29464_92977
2	17493065	CC	CC	AC	AC	AX-95940245	CSCWR_Os02g29464_93065
2	17493182	CC	AA	AA	AC	AX-95935151	CSCWR_Os02g29464_93182
2	17494077	TT	CC	TC	TC	AX-95919848	CSCWR_Os02g29464_94077
2	17495381	GG	GG	AG	AG	AX-95921066	CSCWR_Os02g29464_95381
2	17495460	CC	CC	TC	TC	AX-95946151	CSCWR_Os02g29464_95460
2	17495532	CC	CC	TC	TC	AX-95946824	CSCWR_Os02g29464_95532
2	17495789	AA	AA	AG	AG	AX-95946893	CSCWR_Os02g29464_95789
2	17496097	GG	GG	AG	AG	AX-95946898	CSCWR_Os02g29464_96097
2	17496270	AA	AA	AA	AT	AX-95921701	CSCWR_Os02g29464_96270
2	17496415	CC	CC	CG	CG	AX-95946649	CSCWR_Os02g29464_96415
2	17497061	CC	CC	TC	TC	AX-95946263	CSCWR_Os02g29464_97061
2	17497385	CC	CC	AC	AC	AX-95921564	CSCWR_Os02g29464_97385
2	17498093	GG	GG	AG	AG	AX-95947059	CSCWR_Os02g29464_98093
2	17498433	TT	AA	AT	AT	AX-95945398	CSCWR_Os02g29464_98433
2	17498534	CC	CC	AC	AA	AX-95920841	CSCWR_Os02g29464_98534
2	17498952	AA	AA	AG	AG	AX-95920680	CSCWR_Os02g29464_98952
2	17499344	TT	TT	TC	TC	AX-95939922	CSCWR_Os02g29464_99344
2	17499505	GG	GG	AG	AG	AX-95946191	CSCWR_Os02g29464_99505
2	17499556	AA	AA	AG	GG	AX-95939913	CSCWR_Os02g29464_99556
2	17499714	AA	AA	AC	AC	AX-95921636	CSCWR_Os02g29464_99714
2	17500483	AA	AA	AG	AG	AX-95920247	CSCWR_Os02g29464_00483
2	17500656	CC	CC	TC	TT	AX-95947245	CSCWR_Os02g29464_00656
2	17501510	AA	AA	AG	AA	AX-95934540	CSCWR_Os02g29464_01510
2	17554192	AA	GG	AG	AG	AX-95921095	SCR200_Os02g29530_54192
2	17558606	GG	AA	AG	AG	AX-95919962	SCR100_Os02g29540_58606
2	17776497	TT	TT	TC	TC	AX-95946455	CSCWR_Os02g29890_76497
2	17777850	CC	GG	CG	CG	AX-95934936	CSCWR_Os02g29890_77850
2	17856969	AA	AA	AC	AC	AX-95946529	CSCWR_Os02g30080_56969
2	17859861	AA	AA	AC	AC	AX-95945587	CSCWR_Os02g30080_59861
2	17859930	AA	AA	AA	AC	AX-95947067	CSCWR_Os02g30080_59930
2	17922848	TT	AA	AT	AT	AX-95919872	SCR200_UOs02g30170_22848
2	17922992	AA	GG	AG	AG	AX-95945480	SCR200_Os02g30170_22992
2	18307217	TT	CC	CC	TC	AX-95939656	SCR200_Os02g30730_07217
2	18308299	GG	GG	TG	TG	AX-95921119	SCR200_Os02g30730_08299
2	18308835	AA	AA	AG	AG	AX-95920968	SCR200_Os02g30730_08835
2	18347263	GG	TT	TG	GG	AX-95946278	CSCWR_Os02g30800_47263
2	18347547	TT	TT	TC	TT	AX-95946712	CSCWR_Os02g30800_47547
2	18349142	CC	CC	CG	CG	AX-95920556	CSCWR_Os02g30800_49142
2	18349196	GG	GG	AG	AG	AX-95920345	CSCWR_Os02g30800_49196
2	18350948	GG	TT	TG	TG	AX-95947669	CSCWR_Os02g30800_50948
2	18352065	CC	CC	TC	TC	AX-95946970	CSCWR_Os02g30800_52065
2	18358119	GG	GG	AG	AG	AX-95935126	CSCWR_Os02g30800_58119
2	18361241	TT	CC	CC	TC	AX-95921178	CSCWR_Os02g30800_61241
2	18382212	GG	AA	AG	AG	AX-95934819	SCR100_Os02g30840_82212
2	18571226	GG	CC	CG	CG	AX-95945886	CSCWR_Os02g31080_71226
2	18573272	AA	TT	AT	AT	AX-95946431	CSCWR_Os02g31080_73272
2	18575465	AA	GG	AG	AA	AX-95934519	CSCWR_Os02g31080_75465
2	18646443	TT	TT	TT	AT	AX-95921054	CSCWR_Os02g31150_46443
2	18648598	GG	GG	AG	AG	AX-95945707	CSCWR_Os02g31150_48598
2	18836241	TT	GG	TG	TG	AX-95921058	SCR200_Os02g31890_36241
2	19220680	AA	GG	AG	AG	AX-95921077	SCR200_Os02g32504_20680
2	19321002	TT	TT	TC	TC	AX-95920485	CSCWR_Os02g32610_21002
2	19322257	GG	GG	AG	AG	AX-95935062	CSCWR_Os02g32610_22257
2	19322526	CC	CC	TC	TC	AX-95921629	CSCWR_Os02g32610_22526
2	19325281	GG	GG	CG	CG	AX-95947114	CSCWR_Os02g32610_25281
2	19347392	GG	AA	AG	AG	AX-95921029	SCR200_Os02g32650_47392
2	19348983	AA	AA	AC	AC	AX-95934759	SCR200_Os02g32650_48983
2	19351892	TT	TT	TC	TC	AX-95946509	AGCRG_Os02g32660_51892
2	19460842	GG	GG	AG	AG	AX-95920561	SCR100_Os02g32780_60842
2	19504074	GG	GG	AG	AG	AX-95919775	SCR100_Os02g32860_04074
2	19546866	TT	TT	TC	TC	AX-95921157	SCR200_Os02g32930_46866
2	19592046	AA	AA	CC	AC	AX-95919593	CSCWR_Os02g32980_92046
2	19592415	CC	CC	GG	CG	AX-95944987	CSCWR_Os02g32980_92415
2	19618006	TT	TT	TC	TC	AX-95947240	CSCWR_Os02g33010_18006
2	19642895	AA	AA	AG	AG	AX-95921502	SCR100_UOs02g33070__42895
2	19643556	GG	GG	TG	TG	AX-95919846	SCR100_UOs02g33070__43556
2	19644630	GG	GG	CG	CG	AX-95920472	SCR100_Os02g33080_44630
2	19703175	AA	AA	AG	AG	AX-95945290	CSCWR_Os02g33130_03175
2	19703276	CC	CC	TC	TC	AX-95945114	CSCWR_Os02g33130_03276
2	19785965	CC	CC	TC	TC	AX-95934704	SCR100_Os02g33320_85965
2	19792017	CC	CC	TC	TC	AX-95921088	SCR100_UOs02g33330__92017
2	19864032	AA	AA	AT	AT	AX-95920025	SCR100_Os02g33430_64032
2	19866317	CC	CC	TC	TC	AX-95920295	SCR100_Os02g33430_66317
2	19866795	CC	CC	TC	TC	AX-95934636	SCR100_Os02g33430_66795
2	19913968	CC	CC	CC	TC	AX-95920591	CSCWR_Os02g33490_13968
2	19921856	GG	GG	GG	TG	AX-95945462	CSCWR_Os02g33500_21856
2	19941557	GG	GG	AG	AG	AX-95920328	SCR100_Os02g33540_41557
2	19961687	GG	GG	AG	AG	AX-95934599	SCR200_UOs02g33560_61687
2	20001852	GG	AA	AG	AG	AX-95921254	CSCWR_Os02g33610_01852
2	20003403	CC	CC	TT	TC	AX-95947789	CSCWR_Os02g33610_03403
2	20024107	GG	GG	CC	CG	AX-95934506	SCR200_Os02g33630_24107
2	20050711	TT	CC	TC	TC	AX-95920503	SCR100_UOs02g33670__50711
2	20131105	TT	TT	AT	TT	AX-95947170	SCR100_Os02g33750_31105
2	20164244	GG	GG	CG	CG	AX-95921370	CSCWR_Os02g33830_64244
2	20164502	CC	CC	TC	TC	AX-95920783	CSCWR_Os02g33830_64502
2	20164651	CC	CC	CG	CG	AX-95920161	CSCWR_Os02g33830_64651
2	20166213	CC	CC	AC	AC	AX-95919868	CSCWR_Os02g33830_66213
2	20166251	TT	TT	TC	TC	AX-95919724	CSCWR_Os02g33830_66251
2	20658467	AA	GG	AG	AG	AX-95919784	SCR200_Os02g34490_58467
2	20661802	AA	AA	AG	AG	AX-95945325	SCR200_Os02g34490_61802
2	20757651	AA	GG	AG	AG	AX-95945503	CSCWR_Os02g34630_57651
2	20758528	CC	TT	TC	TC	AX-95934956	CSCWR_Os02g34630_58528
2	20778376	TT	AA	AT	AT	AX-95935120	SCR100_Os02g34650_78376
2	20909202	CC	CC	CC	TC	AX-95920837	SCR200_Os02g34860_09202
2	20910597	CC	CC	CC	TC	AX-95920617	SCR200_Os02g34860_10597
2	20911843	TT	TT	TG	TT	AX-95947198	SCR200_Os02g34860_11843
2	20918180	CC	CC	TC	TC	AX-95935190	CSCWR_Os02g34884_18180
2	20921234	CC	CC	AC	AC	AX-95921456	CSCWR_Os02g34884_21234
2	20962270	TT	TT	TC	TC	AX-95945541	SCR100_Os02g34960_62270
2	21009917	TT	TT	TC	TC	AX-95919710	SCR200_UOs02g35020_09917
2	21011311	AA	AA	AG	AG	AX-95939651	SCR200_Os02g35020_11311
2	21051670	AA	AA	AT	AT	AX-95920659	CSCWR_Os02g35080_51670
2	21053598	AA	AA	AA	AC	AX-95934750	CSCWR_Os02g35080_53598
2	21054008	TT	TT	TT	TC	AX-95946421	CSCWR_Os02g35080_54008
2	21054049	CC	CC	CC	TC	AX-95946496	CSCWR_Os02g35080_54049
2	21057095	TT	TT	TG	TG	AX-95919922	CSCWR_Os02g35080_57095
2	21325511	GG	GG	AG	AG	AX-95920846	CSCWR_Os02g35490_25511
2	21469758	AA	AA	AC	AA	AX-95921230	CSCWR_Os02g35750_69758
2	21981152	TT	CC	TC	TC	AX-95946695	CSCWR_UOs02g36400_81152
2	22034222	TT	TT	TC	TT	AX-95920444	CSCWR_Os02g36490_34222
2	22077255	GG	AA	AG	AG	AX-95921700	CSCWR_Os02g36570_77255
2	22098550	AA	GG	AG	AG	AX-95919662	SCR200_Os02g36600_98550
2	22141956	CC	CC	TC	TC	AX-95946144	SCR100_UOs02g36700__41956
2	22355864	GG	GG	TT	GG	AX-95945852	SCR100_Os02g37020_55864	qSSIGY2.1
2	22376085	CC	GG	CC	CG	AX-95934760	SCR100_Os02g37050_76085
2	22660710	GG	GG	AG	AG	AX-95920166	SCR200_Os02g37580_60710
2	22687157	AA	AA	AG	AG	AX-95965060	SCR100_Os02g37600_87157
2	22687939	CC	CC	TC	TC	AX-95920741	SCR100_Os02g37600_87939
2	22862796	CC	CC	TC	TC	AX-95946499	CSCWR_Os02g37850_62796
2	22868021	AA	AA	TT	AT	AX-95921134	SCR200_Os02g37856_68021
2	22967631	AA	AA	AG	AA	AX-95921373	CSCWR_UOs02g38020_67631
2	23172832	TT	TT	TC	TC	AX-95947702	CSCWR_Os02g38340_72832
2	23173443	CC	CC	AC	AC	AX-95920466	CSCWR_Os02g38340_73443
2	23175659	AA	TT	AT	AT	AX-95945529	CSCWR_Os02g38340_75659
2	23175753	CC	CC	TC	TC	AX-95935156	CSCWR_Os02g38340_75753
2	23180039	CC	CC	TC	TC	AX-95919979	SCR200_Os02g38350_80039
2	23263447	CC	CC	TC	TC	AX-95920971	SCR100_Os02g38480_63447
2	23268263	GG	AA	AG	AG	AX-95934684	AGCRG_Os02g38490_68263
2	23532874	GG	GG	AA	AG	AX-95934502	SCR100_Os02g38950_32874
2	23544289	TT	TT	AT	AT	AX-95934499	SCR100_Os02g38980_44289
2	23567864	GG	GG	AG	AG	AX-95921080	SCR100_Os02g39030_67864
2	23568726	AA	AA	AT	AT	AX-95921295	SCR100_Os02g39030_68726
2	23570852	GG	GG	AG	AG	AX-95947753	CSCWR_Os02g39040_70852
2	23570888	TT	TT	TG	TG	AX-95934608	CSCWR_Os02g39040_70888
2	23571028	GG	GG	AG	AG	AX-95947291	CSCWR_Os02g39040_71028
2	23571551	AA	AA	AG	AG	AX-95947231	CSCWR_Os02g39040_71551
2	23571627	CC	CC	AC	AC	AX-95934872	CSCWR_Os02g39040_71627
2	23648889	TT	GG	TG	TG	AX-95920791	SCR100_Os02g39160_48889
2	23652878	TT	GG	TG	TG	AX-95920981	SCR100_Os02g39160_52878
2	23667991	AA	GG	AA	GG	AX-95946207	SCR100_Os02g39190_67991	qSSIGY2.2
2	23668294	GG	AA	AG	AG	AX-95921508	SCR100_Os02g39190_68294
2	23669507	GG	TT	TG	TG	AX-95934497	SCR100_Os02g39190_69507
2	23722799	TT	TT	TC	TC	AX-95920637	SCR200_Os02g39290_22799
2	23722954	GG	GG	AG	AG	AX-95919804	SCR200_Os02g39290_22954
2	23724600	TT	AA	AT	AT	AX-95921593	SCR200_Os02g39300_24600
2	23724851	GG	GG	CG	CG	AX-95920608	SCR200_Os02g39300_24851
2	23725324	CC	CC	TC	TC	AX-95934614	SCR200_Os02g39300_25324
2	23728302	CC	CC	TC	TC	AX-95920882	SCR200_Os02g39300_28302
2	23744476	CC	CC	TC	TC	AX-95947689	CSCWR_Os02g39350_44476
2	23759001	AA	AA	AA	AG	AX-95920951	CSCWR_Os02g39370_59001
2	23759861	AA	AA	AG	AG	AX-95946147	CSCWR_Os02g39370_59861
2	23761268	GG	GG	AG	AG	AX-95919861	CSCWR_Os02g39380_61268
2	23761358	CC	CC	CG	CC	AX-95945077	CSCWR_Os02g39380_61358
2	23762769	GG	CC	CG	CG	AX-95920277	SCR100_Os02g39384_62769
2	23763256	AA	GG	AG	AG	AX-95921679	SCR100_Os02g39384_63256
2	23840613	GG	AA	AG	AG	AX-95919751	SCR100_Os02g39510_40613
2	23847429	AA	AA	AG	AG	AX-95921526	SCR100_Os02g39520_47429
2	23855039	CC	TT	TC	TC	AX-95921057	CSCWR_Os02g39540_55039
2	23855139	AA	AA	AG	AG	AX-95946675	CSCWR_Os02g39540_55139
2	23856636	AA	AA	AG	AG	AX-95945934	CSCWR_Os02g39540_56636
2	23858620	TT	CC	TC	TC	AX-95935187	CSCWR_Os02g39540_58620
2	23871912	AA	AA	AG	AG	AX-95920677	SCR200_Os02g39560_71912
2	23881203	CC	CC	TC	TC	AX-95921360	SCR200_UOs02g39570_81203
2	23883835	AA	AA	AG	AA	AX-95920010	SCR200_UOs02g39570_83835
2	23884545	TT	TT	TC	TC	AX-95947222	SCR200_UOs02g39570_84545
2	23889261	CC	GG	CG	CG	AX-95921063	CSCWR_Os02g39600_89261
2	23910066	TT	TT	TC	TC	AX-95945892	SCR200_Os02g39640_10066
2	23987961	GG	GG	AG	AG	AX-95934745	CSCWR_Os02g39720_87961
2	23989938	TT	TT	TC	TC	AX-95921317	CSCWR_Os02g39720_89938
2	23995309	GG	GG	AG	AG	AX-95919712	CSCWR_Os02g39740_95309
2	23996348	AA	AA	TT	AT	AX-95946678	CSCWR_Os02g39740_96348
2	24085614	AA	AA	AG	AA	AX-95946619	CSCWR_Os02g39870_85614
2	24094250	AA	AA	AG	AG	AX-95921340	SCR100_Os02g39890_94250
2	24161595	CC	CC	TC	TC	AX-95945303	CSCWR_Os02g39970_61595
2	24163731	CC	CC	TC	TC	AX-95947080	CSCWR_Os02g39970_63731
2	24164662	CC	CC	AC	AC	AX-95946992	CSCWR_Os02g39970_64662
2	24166995	GG	GG	AG	AG	AX-95921035	CSCWR_Os02g39970_66995
2	24175395	GG	GG	AG	AG	AX-95934643	SCR200_Os02g39990_75395
2	24217969	TT	TT	AT	AT	AX-95947666	CSCWR_Os02g40010_17969
2	24220256	GG	GG	AA	AG	AX-95946114	CSCWR_Os02g40010_20256
2	24230352	GG	GG	TG	TG	AX-95947672	CSCWR_Os02g40030_30352
2	24231216	AA	GG	AA	AG	AX-95921545	CSCWR_Os02g40030_31216
2	24232014	GG	GG	AG	AG	AX-95921313	CSCWR_Os02g40030_32014
2	24235396	GG	GG	AA	AG	AX-95920645	CSCWR_Os02g40040_35396
2	24265224	GG	GG	AG	AG	AX-95920612	CSCWR_Os02g40090_65224
2	24266740	AA	AA	AG	AG	AX-95920364	CSCWR_Os02g40090_66740
2	24270528	CC	CC	TT	TC	AX-95919958	SCR200_Os02g40100_70528
2	24277425	CC	CC	TC	TC	AX-95919677	SCR100_Os02g40110_77425
2	24278851	GG	GG	TG	TG	AX-95919740	SCR100_Os02g40110_78851
2	24282940	CC	TT	TC	TC	AX-95939650	SCR100_UOs02g40120__82940
2	24480276	CC	CC	GG	CG	AX-95921233	SCR100_Os02g40420_80276
2	24480888	GG	GG	CG	CG	AX-95921578	SCR100_Os02g40420_80888
2	24572411	CC	CC	TC	TC	AX-95962260	SCR100_UOs02g40520__72411
2	24591558	GG	GG	GG	AG	AX-95945058	SCR100_UOs02g40560__91558
2	24624598	CC	GG	CG	CG	AX-95920237	SCR200_Os02g40610_24598
2	24691387	CC	CC	TC	TC	AX-95921060	SCR100_Os02g40750_91387
2	24712192	TT	TT	TG	TG	AX-95945820	CSCWR_Os02g40784_12192
2	24713524	AA	AA	TT	AT	AX-95946198	CSCWR_Os02g40784_13524
2	24713808	CC	CC	AC	AC	AX-95946446	CSCWR_Os02g40784_13808
2	24714452	AA	GG	AA	AG	AX-95945367	CSCWR_Os02g40784_14452
2	24716181	TT	TT	TC	TC	AX-95946567	CSCWR_Os02g40784_16181
2	24724414	GG	GG	AG	AG	AX-95920809	CSCWR_Os02g40810_24414
2	24724719	GG	GG	AG	AG	AX-95945611	CSCWR_Os02g40810_24719
2	24725035	GG	GG	CG	CG	AX-95946443	CSCWR_Os02g40810_25035
2	24726725	AA	GG	AG	AG	AX-95921111	CSCWR_Os02g40810_26725
2	24726883	GG	GG	AG	AG	AX-95962261	CSCWR_Os02g40810_26883
2	24744100	CC	CC	AC	AC	AX-95919652	CSCWR_Os02g40840_44100
2	24745064	GG	GG	AG	AG	AX-95919946	CSCWR_Os02g40840_45064
2	24745940	CC	CC	AC	AC	AX-95947407	CSCWR_Os02g40840_45940
2	24746215	CC	CC	CG	CG	AX-95919999	CSCWR_Os02g40840_46215
2	24748738	AA	AA	AG	AG	AX-95962386	CSCWR_Os02g40840_48738
2	24763167	GG	AA	AG	AG	AX-95921164	SCR200_Os02g40860_63167
2	24812618	TT	TT	TC	TC	AX-95921287	SCR200_Os02g41450_12618
2	24812736	CC	TT	TC	TC	AX-95920383	SCR200_Os02g41450_12736
2	24813108	GG	AA	AG	AG	AX-95934838	SCR200_Os02g41450_13108
2	24895814	TT	TT	TC	TC	AX-95920872	SCR200_Os02g41520_95814
2	24896285	AA	AA	AG	AG	AX-95935026	SCR200_Os02g41520_96285
2	24897962	TT	TT	TC	TC	AX-95920916	SCR200_Os02g41520_97962
2	24918703	CC	TT	TC	TC	AX-95919721	SCR100_Os02g41560_18703
2	25104944	AA	AA	AT	AT	AX-95921647	SCR200_Os02g41770_04944
2	25175310	GG	GG	TG	TG	AX-95921314	SCR100_Os02g41900_75310
2	25234914	TT	CC	TC	TC	AX-95934593	SCR100_Os02g42000_34914
2	25401657	GG	GG	AG	AG	AX-95920404	CSCWR_Os02g42230_01657
2	25448154	AA	AA	GG	AG	AX-95919785	SCR200_Os02g42314_48154
2	25487355	TT	TT	TC	TC	AX-95920339	SCR100_Os02g42374_87355
2	25506238	CC	CC	AC	AC	AX-95920180	CSCWR_Os02g42406_06238
2	25561488	GG	GG	AG	AG	AX-95921122	SCR100_Os02g42520_61488
2	25563120	CC	CC	CG	CG	AX-95921391	SCR100_Os02g42520_63120
2	25584315	TT	TT	TC	TC	AX-95934718	SCR200_Os02g42570_84315
2	25622749	TT	TT	TC	TC	AX-95946477	CSCWR_Os02g42600_22749
2	25624214	TT	TT	TG	TG	AX-95946721	CSCWR_Os02g42600_24214
2	25629540	TT	TT	TC	TC	AX-95946553	CSCWR_Os02g42600_29540
2	25629714	TT	TT	TC	TC	AX-95946055	CSCWR_Os02g42600_29714
2	25634537	AA	AA	AT	AT	AX-95934651	SCR200_Os02g42620_34537
2	25655295	GG	GG	TG	GG	AX-95947755	CSCWR_Os02g42660_55295
2	25662097	CC	CC	TC	TC	AX-95920579	CSCWR_Os02g42670_62097
2	25690665	AA	GG	AG	AG	AX-95934566	SCR100_Os02g42730_90665
2	25691024	CC	TT	TT	TC	AX-95920646	SCR200_Os02g42740_91024
2	25725351	TT	CC	TC	TC	AX-95920001	SCR200_Os02g42800_25351
2	25982012	GG	GG	AG	AG	AX-95935065	CSCWR_Os11g43860_82012
2	26079304	GG	GG	AG	AG	AX-95945602	SCR200_Os02g43280_79304
2	26203573	CC	CC	TC	TC	AX-95919998	SCR200_Os02g43430_03573
2	26204208	GG	GG	AG	AG	AX-95920419	SCR200_Os02g43430_04208
2	26270663	TT	TT	TG	TG	AX-95935095	SCR200_Os02g43550_70663
2	26312821	AA	AA	AC	AC	AX-95921307	CSCWR_Os02g43600_12821
2	26347578	GG	GG	AG	AG	AX-95919914	CSCWR_Os02g43670_47578
2	26381819	AA	AA	AC	AA	AX-95920792	CSCWR_Os02g43720_81819
2	26382095	AA	AA	AG	AG	AX-95921653	CSCWR_Os02g43720_82095
2	26389250	GG	GG	AG	AG	AX-95934774	CSCWR_Os02g43740_89250
2	26400414	GG	GG	AG	AG	AX-95921512	SCR200_Os02g43760_00414
2	26404118	CC	CC	TC	CC	AX-95919787	SCR200_Os02g43770_04118
2	26405893	CC	CC	AC	AC	AX-95945024	SCR200_Os02g43770_05893
2	26471102	GG	GG	AG	GG	AX-95947025	CSCWR_Os02g43850_71102
2	26699583	CC	CC	TC	CC	AX-95947063	SCR200_Os02g44134_99583
2	26780939	GG	CC	CC	GG	AX-95945998	SCR100_Os02g44270_80939	qSSIGY2.3
2	26818613	AA	CC	CC	AC	AX-95945486	SCR100_Os02g44340_18613
2	27152745	AA	GG	AG	AG	AX-95946018	CSCWR_Os02g44860_52745
2	27413660	AA	CC	CC	AC	AX-95947015	CSCWR_Os02g45170_13660
2	27414976	TT	GG	TG	TG	AX-95946926	CSCWR_Os02g45170_14976
2	27421427	AA	GG	GG	AG	AX-95946755	SCR200_Os02g45180_21427
2	27902087	AA	AA	AG	AA	AX-95934662	SCR200_Os02g45810_02087
2	28342329	AA	AA	AT	AA	AX-95920050	CSCWR_Os02g46490_42329
2	28696990	TT	TT	TC	TT	AX-95920724	SCR200_Os02g47020_96990
2	28756290	AA	CC	CC	AC	AX-95947656	CSCWR_Os02g47120_56290
2	28758147	TT	CC	CC	TC	AX-95946967	CSCWR_Os02g47120_58147
2	28759622	AA	GG	AG	AG	AX-95921494	CSCWR_Os02g47120_59622
2	28759695	CC	TT	CC	TC	AX-95945362	CSCWR_Os02g47120_59695
2	28760815	TT	CC	CC	TC	AX-95945809	CSCWR_Os02g47120_60815
2	28785263	AA	GG	GG	AG	AX-95920398	SCR200_Os02g47160_85263
2	28789056	AA	CC	AC	AC	AX-95945172	SCR200_Os02g47160_89056
2	29014644	CC	TT	TC	TC	AX-95919658	SCR100_Os02g47490_14644
2	29074765	GG	AA	AA	AG	AX-95947141	CSCWR_Os02g47590_74765
2	29109188	CC	TT	TT	TC	AX-95921676	CSCWR_Os02g47650_09188
2	29109438	AA	TT	AT	AT	AX-95947591	CSCWR_Os02g47650_09438
2	29443634	CC	TT	CC	TC	AX-95919995	SCR200_Os02g48100_43634
2	29448864	TT	CC	TC	TC	AX-95935023	SCR100_Os02g48110_48864
2	29449523	GG	AA	GG	AG	AX-95920034	SCR100_Os02g48110_49523
2	29480297	GG	TT	TG	TG	AX-95935172	CSCWR_Os02g48180_80297
2	29519931	GG	AA	GG	AG	AX-95935111	SCR200_Os02g48220_19931
2	29520315	GG	AA	GG	AG	AX-95921237	SCR200_Os02g48220_20315
2	29520356	GG	TT	GG	TG	AX-95920051	SCR200_Os02g48220_20356
2	29521092	GG	AA	AG	AG	AX-95921107	SCR200_Os02g48220_21092
2	29521764	GG	AA	AG	AG	AX-95935064	SCR200_Os02g48220_21764
2	29869826	TT	TT	TC	TT	AX-95934735	SCR100_Os02g48820_69826
2	30341524	TT	TT	TC	TC	AX-95919826	CSCWR_Os02g49660_41524
2	30541851	TT	TT	TC	TC	AX-95921659	SCR200_Os02g49992_41851
2	30545344	TT	TT	TG	TG	AX-95935012	SCR200_Os02g49992_45344
2	30691105	GG	AA	AG	AG	AX-95921486	CSCWR_Os02g50270_91105
2	30691534	TT	TT	TC	TC	AX-95920761	CSCWR_Os02g50270_91534
2	30694694	AA	AA	AG	AG	AX-95920620	SCR100_Os02g50280_94694
2	30750462	CC	CC	CG	CG	AX-95934717	CSCWR_Os02g50360_50462
2	30999865	TT	TT	TT	AT	AX-95945220	CSCWR_Os02g50780_99865
2	31000438	GG	GG	GG	CG	AX-95946623	CSCWR_Os02g50780_00438
2	31003487	TT	TT	TT	TC	AX-95947684	CSCWR_Os02g50790_03487
2	31005146	GG	GG	GG	AG	AX-95921186	CSCWR_Os02g50790_05146
2	31005576	GG	GG	CG	CG	AX-95921442	CSCWR_Os02g50790_05576
2	31155345	CC	CC	TC	TC	AX-95945048	AGCRG_Os02g50960_55345
2	31155441	AA	AA	AA	AG	AX-95962372	AGCRG_Os02g50960_55441
2	31306531	TT	TT	TC	TT	AX-95919977	CSCWR_Os02g51180_06531
2	31510213	GG	GG	AG	GG	AX-95962393	CSCWR_Os02g51440_10213
2	31515929	AA	AA	AG	AA	AX-95919991	CSCWR_Os02g51450_15929
2	31596576	GG	AA	AA	AG	AX-95921448	SCR200_Os02g51600_96576
2	31597821	TT	CC	CC	TC	AX-95920931	SCR200_Os02g51600_97821
2	31598180	CC	AA	AC	AC	AX-95919862	SCR200_Os02g51600_98180
2	31598870	CC	TT	TC	TT	AX-95945627	SCR100_Os02g51610_98870
2	31598935	AA	TT	TT	AT	AX-95921468	SCR100_Os02g51610_98935
2	31702617	TT	CC	TT	TC	AX-95947608	CSCWR_Os02g51770_02617
2	31981878	CC	TT	CC	TC	AX-95945875	CSCWR_Os02g52230_81878
2	31983233	TT	CC	TC	TC	AX-95947606	CSCWR_Os02g52230_83233
2	31987953	TT	TT	TC	TT	AX-95946900	CSCWR_UOs02g52240_87953
2	31987988	TT	TT	TC	TC	AX-95934789	CSCWR_UOs02g52240_87988
2	31997443	AA	GG	AG	AA	AX-95934908	SCR100_Os02g52270_97443
2	32092237	TT	CC	TT	TC	AX-95934833	SCR200_Os02g52460_92237
2	32268154	TT	CC	TC	TC	AX-95919685	CSCWR_Os02g52770_68154
2	32268919	GG	AA	AG	AG	AX-95919754	CSCWR_Os02g52770_68919
2	32289453	TT	CC	TC	TC	AX-95945358	CSCWR_Os02g52820_89453
2	32604607	TT	CC	TC	TC	AX-95921257	SCR100_Os02g53270_04607
2	33215557	CC	CC	AC	CC	AX-95946573	CSCWR_Os02g54190_15557
2	33360346	GG	GG	AG	GG	AX-95946255	CSCWR_Os02g54490_60346
2	33712037	TT	TT	TT	AT	AX-95920214	SCR200_Os02g55030_12037
2	33727814	AA	AA	AA	AT	AX-95920243	SCR200_Os02g55070_27814
2	33750096	TT	TT	TC	TT	AX-95921277	SCR200_Os02g55110_50096
2	33812317	AA	AA	AC	AA	AX-95920958	SCR200_Os02g55210_12317
2	33970082	CC	CC	TC	CC	AX-95946053	CSCWR_Os02g55480_70082
2	34368132	TT	CC	TC	TC	AX-95921656	SCR100_Os02g56200_68132
2	34403506	TT	AA	AT	AT	AX-95921064	SCR200_Os02g56250_03506
2	34406017	GG	TT	TG	TG	AX-95919745	SCR200_Os02g56250_06017
2	34836004	GG	GG	AG	AG	AX-95921075	CSCWR_Os02g56850_36004
2	34908830	AA	AA	AG	AA	AX-95934595	SCR100_Os02g56970_08830
2	34922000	AA	AA	AG	AG	AX-95921506	CSCWR_Os02g57030_22000
2	34935342	CC	CC	CG	CG	AX-95921090	CSCWR_Os02g57070_35342
2	34935520	AA	AA	AT	AT	AX-95920459	CSCWR_Os02g57070_35520
2	34936226	GG	GG	AG	AG	AX-95920514	CSCWR_Os02g57070_36226
2	34942470	TT	TT	TC	TC	AX-95935137	SCR200_Os02g57080_42470
2	34959242	TT	TT	TC	TC	AX-95921703	CSCWR_Os02g57100_59242
2	34960096	GG	GG	AG	AG	AX-95935125	CSCWR_Os02g57100_60096
2	34985459	GG	GG	TG	TG	AX-95919967	CSCWR_Os02g57140_85459
2	34987727	AA	AA	TT	AT	AX-95920343	CSCWR_Os02g57140_87727
2	34988068	GG	GG	AA	AG	AX-95935135	CSCWR_Os02g57140_88068
2	34988329	TT	TT	CC	TC	AX-95920222	CSCWR_Os02g57140_88329
2	34989996	AA	AA	AG	AG	AX-95947467	CSCWR_Os02g57140_89996
2	35080849	CC	CC	TC	CC	AX-95920326	CSCWR_Os02g57270_80849
2	35081128	CC	CC	TC	TC	AX-95921034	CSCWR_Os02g57270_81128
2	35081954	AA	AA	AG	AG	AX-95921521	CSCWR_Os02g57270_81954
2	35083294	TT	TT	TC	TC	AX-95934889	CSCWR_Os02g57270_83294
2	35086243	CC	CC	TC	TC	AX-95920118	CSCWR_Os02g57290_86243
2	35086365	CC	CC	TC	TC	AX-95921010	CSCWR_Os02g57290_86365
2	35091854	CC	CC	TC	CC	AX-95921353	CSCWR_Os02g57290_91854
2	35092741	CC	CC	TC	TC	AX-95934473	CSCWR_Os02g57290_92741
2	35093418	AA	AA	AG	AG	AX-95934658	CSCWR_Os02g57290_93418
2	35094485	CC	CC	AC	AC	AX-95934851	SCR100_Os02g57300_94485
2	35125028	TT	TT	TC	TC	AX-95919626	SCR100_Os02g57350_25028
2	35177230	CC	CC	CG	CG	AX-95921136	CSCWR_Os02g57410_77230
2	35210605	TT	TT	TC	TC	AX-95934744	SCR100_Os02g57460_10605
2	35214082	CC	CC	TC	TC	AX-95934741	SCR100_Os02g57470_14082
2	35266234	CC	CC	TC	TC	AX-95915692	MCRG_Os02g57590_66234
2	35404264	TT	GG	TG	TG	AX-95919708	SCR200_Os02g57810_04264
2	35415672	GG	GG	AG	AG	AX-95920454	SCR100_Os02g57830_15672
2	35416240	GG	GG	CG	CG	AX-95920476	SCR100_Os02g57830_16240
2	35418615	TT	TT	TC	TC	AX-95921071	SCR100_Os02g57840_18615
2	35418676	TT	TT	AT	AT	AX-95934591	SCR100_Os02g57840_18676
2	35418777	CC	CC	TC	TC	AX-95921321	SCR100_Os02g57840_18777
2	35419008	AA	AA	AG	AG	AX-95920754	SCR100_Os02g57840_19008
2	35419092	GG	GG	AG	AG	AX-95920098	SCR100_Os02g57840_19092
2	35494462	GG	GG	AG	AG	AX-95915486	MCRG_Os02g57960__94462
2	35503516	TT	TT	TC	TC	AX-95920157	CSCWR_Os02g57990_03516
2	35513505	GG	GG	CG	CG	AX-95921047	SCR100_Os02g58020_13505
2	35515265	AA	AA	AG	AG	AX-95921000	SCR100_Os02g58020_15265
2	35541118	GG	GG	TG	TG	AX-95945902	CSCWR_UOs02g58070_41118
2	35541470	TT	TT	TG	TG	AX-95939920	CSCWR_UOs02g58070_41470
2	35543554	GG	GG	AG	GG	AX-95946752	SCR100_Os02g58080_43554
2	35546432	CC	CC	TC	TC	AX-95921495	SCR100_Os02g58080_46432
2	35550711	TT	TT	TC	TC	AX-95920665	SCR200_Os02g58090_50711
2	35551061	CC	CC	TC	TC	AX-95935063	SCR200_Os02g58090_51061
2	35572016	AA	AA	AC	AC	AX-95921149	SCR200_Os02g58139_72016
2	35634901	CC	CC	TC	TC	AX-95947145	CSCWR_UOs02g58220_34901
2	35639202	CC	CC	CG	CG	AX-95935072	SCR100_Os02g58230_39202
2	35653315	TT	TT	TC	TT	AX-95921458	SCR100_Os02g58250_53315
2	35664442	TT	CC	TC	TC	AX-95946345	SCR100_Os02g58280_64442
2	35669257	AA	AA	AC	AC	AX-95920574	CSCWR_Os02g58300_69257
2	35674589	TT	TT	TC	TC	AX-95920114	CSCWR_Os02g58320_74589
2	35681268	TT	TT	TC	TC	AX-95920850	CSCWR_Os02g58340_81268
2	35693173	AA	TT	AT	AT	AX-95934783	SCR100_Os02g58360_93173
2	35693185	CC	CC	TC	TC	AX-95919964	SCR100_Os02g58360_93185
2	35695195	AA	AA	AG	AG	AX-95934999	SCR100_Os02g58370_95195
2	35696181	TT	TT	TC	TC	AX-95934625	SCR100_Os02g58370_96181
2	35716846	TT	TT	TG	TG	AX-95934568	CSCWR_Os02g58410_16846
2	35736497	AA	AA	AG	AG	AX-95921434	CSCWR_Os02g58440_36497
2	35736778	TT	TT	TC	TC	AX-95934869	CSCWR_Os02g58440_36778
2	35742548	TT	TT	TC	TC	AX-95921304	CSCWR_Os02g58460_42548
2	35743863	AA	AA	AG	AG	AX-95934694	CSCWR_Os02g58460_43863
2	35746134	AA	AA	AC	AC	AX-95934787	SCR100_Os02g58470_46134
2	35747027	TT	TT	TC	TC	AX-95934727	SCR100_Os02g58470_47027
2	35747133	AA	AA	AG	AG	AX-95919895	SCR100_Os02g58470_47133
2	35756752	CC	CC	TC	TC	AX-95915577	MCRG_Os02g58490__56752
2	35802178	CC	CC	TC	TC	AX-95921420	CSCWR_Os02g58580_02178
2	35803617	CC	CC	AC	AC	AX-95920304	CSCWR_Os02g58580_03617
2	35820343	GG	GG	AG	AG	AX-95921713	SCR200_Os02g58620_20343
2	35821688	GG	GG	AG	AG	AX-95947142	SCR200_Os02g58620_21688
2	35834614	GG	GG	AG	AG	AX-95935046	SCR100_Os02g58650_34614
2	35834729	TT	TT	TC	TC	AX-95921132	SCR100_Os02g58650_34729
2	35834838	GG	GG	AG	AG	AX-95920716	SCR100_Os02g58650_34838
2	35836106	CC	CC	CG	CG	AX-95920867	SCR100_Os02g58650_36106
2	35843300	TT	TT	TG	TG	AX-95919633	SCR100_Os02g58660_43300
2	35844321	AA	AA	AG	AG	AX-95945397	SCR100_Os02g58660_44321
3	350276	GG	AA	AG	AG	AX-95924267	SCR200_Os03g01590_50276
3	351532	GG	AA	AG	AG	AX-95923097	SCR200_Os03g01590_51532
3	354203	CC	TT	TT	TC	AX-95936030	CSCWR_Os03g01600__54203
3	422349	CC	TT	TT	TC	AX-95924089	CSCWR_Os03g01710_22349
3	422648	CC	TT	TC	TC	AX-95922770	CSCWR_Os03g01710_22648
3	424027	AA	CC	AC	AC	AX-95923773	CSCWR_Os03g01710_24027
3	424388	AA	GG	AG	AG	AX-95949082	CSCWR_Os03g01710_24388
3	432335	TT	CC	TC	TC	AX-95950734	CSCWR_Os03g01720__32335
3	433200	AA	GG	AG	AG	AX-95950956	CSCWR_Os03g01720__33200
3	450120	CC	TT	TC	TC	AX-95922848	CSCWR_Os03g01750__50120
3	450256	TT	GG	TG	TG	AX-95948997	CSCWR_Os03g01750__50256
3	470123	AA	GG	AG	AG	AX-95935242	SCR200_Os03g01790_70123
3	478560	AA	GG	AG	AG	AX-95935807	SCR200_Os03g01820_78560
3	537852	TT	GG	TG	TG	AX-95922079	CSCWR_Os03g01900__37852
3	538046	CC	TT	TC	TC	AX-95947973	CSCWR_Os03g01900__38046
3	539466	CC	CC	CC	AC	AX-95949770	SCR200_Os03g01910_39466
3	549125	GG	AA	AG	AG	AX-95922087	CSCWR_Os03g01920__49125
3	577742	TT	TT	TG	TT	AX-95921743	CSCWR_UOs03g01960_77742
3	581217	TT	CC	TC	TC	AX-95950551	CSCWR_UOs03g01970_81217
3	584184	AA	GG	AG	AG	AX-95949794	CSCWR_Os03g01970__84184
3	585058	TT	GG	TG	TG	AX-95939670	CSCWR_Os03g01970__85058
3	585108	AA	GG	AG	AG	AX-95949812	CSCWR_UOs03g01970_85108
3	586411	TT	AA	AT	AT	AX-95950089	CSCWR_UOs03g01970_86411
3	587322	GG	AA	AG	AG	AX-95948348	CSCWR_Os03g01970__87322
3	587459	TT	CC	TC	TC	AX-95922730	CSCWR_Os03g01970__87459
3	587681	AA	AA	AG	AA	AX-95923148	CSCWR_UOs03g01970_87681
3	615093	TT	AA	AA	AT	AX-95935946	CSCWR_UOs03g02020_15093
3	615108	CC	TT	TC	TC	AX-95963206	CSCWR_Os03g02020__15108
3	615246	GG	CC	CG	CG	AX-95939664	CSCWR_Os03g02020__15246
3	615467	GG	AA	AG	AG	AX-95948835	CSCWR_Os03g02020__15467
3	615504	AA	CC	AC	AC	AX-95949163	CSCWR_Os03g02020__15504
3	617293	AA	GG	AG	AG	AX-95963350	CSCWR_Os03g02020__17293
3	617537	TT	AA	AT	AT	AX-95950455	CSCWR_Os03g02020__17537
3	617745	TT	CC	TC	TC	AX-95949189	CSCWR_Os03g02020__17745
3	622431	CC	TT	TC	TC	AX-95935518	SCR200_Os03g02030_22431
3	678351	GG	TT	TG	TG	AX-95923669	SCR200_Os03g02150_78351
3	717221	GG	TT	TG	TG	AX-95948269	CSCWR_Os03g02200__17221
3	751227	GG	GG	CG	GG	AX-95950608	SCR200_Os03g02270_51227
3	773734	AA	CC	AC	AC	AX-95949467	CSCWR_Os03g02310_73734
3	775014	TT	CC	TC	TC	AX-95939953	CSCWR_Os03g02310_75014
3	775590	GG	AA	AA	AG	AX-95948812	CSCWR_Os03g02310_75590
3	775940	CC	AA	AC	AC	AX-95935352	CSCWR_Os03g02310_75940
3	780913	TT	CC	TC	TC	AX-95950504	CSCWR_Os03g02320_80913
3	782615	AA	GG	AG	AG	AX-95950469	CSCWR_Os03g02320_82615
3	784268	AA	GG	AG	AG	AX-95923720	CSCWR_Os03g02320_84268
3	787261	AA	TT	AT	AT	AX-95948587	CSCWR_Os03g02320_87261
3	787473	AA	GG	GG	AG	AX-95950178	CSCWR_Os03g02320_87473
3	830130	TT	CC	TC	TC	AX-95948917	CSCWR_Os03g02400__30130
3	832147	AA	CC	AC	AC	AX-95948677	CSCWR_Os03g02410__32147
3	832300	GG	AA	AG	AG	AX-95950332	CSCWR_Os03g02410__32300
3	834353	CC	TT	TC	TC	AX-95949699	CSCWR_Os03g02410__34353
3	849662	CC	TT	TC	TC	AX-95921819	SCR100_Os03g02440_49662
3	858425	CC	AA	AC	AC	AX-95949451	CSCWR_Os03g02450_58425
3	858491	TT	AA	AT	AT	AX-95935354	CSCWR_Os03g02450_58491
3	864425	AA	TT	AT	AT	AX-95922124	SCR200_Os03g02460_64425
3	886519	TT	CC	TC	TC	AX-95923305	SCR200_Os03g02480_86519
3	887460	AA	GG	AG	AG	AX-95922938	SCR200_Os03g02480_87460
3	926555	AA	TT	TT	AT	AX-95922878	SCR100_Os03g02560_26555
3	969625	AA	GG	AG	AG	AX-95922159	SCR100_Os03g02670_69625
3	969663	TT	TT	TC	TT	AX-95935631	SCR100_Os03g02670_69663
3	995556	GG	AA	AG	AG	AX-95923579	SCR200_Os03g02710_95556
3	1069712	GG	CC	CG	CG	AX-95922197	SCR200_Os03g02800_69712
3	1071546	GG	AA	AG	AG	AX-95935876	SCR200_Os03g02800_71546
3	1101318	TT	CC	TC	TC	AX-95923200	SCR200_Os03g02850_01318
3	1105195	GG	AA	AG	AG	AX-95922034	SCR200_Os03g02860_05195
3	1118904	AA	CC	AC	AC	AX-95950917	SCR100_Os03g02890_18904
3	1255211	AA	GG	AG	AG	AX-95948954	SCR100_UOs03g03080__55211
3	1301704	TT	AA	AT	AT	AX-95924042	CSCWR_UOs03g03140_01704
3	1480340	AA	AA	AT	AA	AX-95950388	SCR100_Os03g03470_80340
3	1639348	CC	AA	AC	AC	AX-95948424	CSCWR_Os03g03710_39348
3	1646184	GG	CC	CG	CG	AX-95923060	SCR100_UOs03g03724__46184
3	1649377	GG	CC	CG	CG	AX-95923392	SCR100_UOs03g03750__49377
3	1716137	TT	CC	TC	TC	AX-95922119	SCR100_Os03g03860_16137
3	1802910	AA	TT	TT	AT	AX-95922350	CSCWR_Os03g04000_02910
3	1803588	GG	AA	AG	AG	AX-95922343	CSCWR_Os03g04000_03588
3	1804392	TT	CC	TC	TC	AX-95935659	CSCWR_Os03g04000_04392
3	1833012	GG	AA	AG	AG	AX-95922608	CSCWR_Os03g04050_33012
3	1859620	CC	GG	CG	CG	AX-95950115	CSCWR_Os03g04110_59620
3	2085466	TT	CC	TT	TC	AX-95949934	SCR200_Os03g04520_85466
3	2133805	AA	CC	AC	AC	AX-95935475	SCR100_Os03g04610_33805
3	2134574	AA	CC	AC	AC	AX-95948119	SCR100_Os03g04610_34574
3	2138614	GG	AA	AG	AG	AX-95948779	SCR100_UOs03g04620__38614
3	2139460	CC	GG	CG	CG	AX-95948899	SCR100_UOs03g04620__39460
3	2140484	AA	GG	AG	AG	AX-95948310	SCR100_UOs03g04620__40484
3	2893503	TT	CC	TC	TC	AX-95935895	SCR100_Os03g05820_93503
3	3196465	CC	CC	TC	TC	AX-95949294	SCR100_Os03g06440_96465
3	3241964	TT	TT	TC	TT	AX-95924146	CSCWR_Os03g06510_41964
3	3242231	AA	AA	AG	AA	AX-95935794	CSCWR_Os03g06510_42231
3	3289930	AA	GG	AG	AG	AX-95922063	SCR100_Os03g06570_89930
3	3291081	TT	CC	TC	TC	AX-95935776	SCR100_Os03g06570_91081
3	3318303	GG	TT	TG	TG	AX-95923489	CSCWR_Os03g06620_18303
3	3461156	TT	AA	AT	AT	AX-95922471	CSCWR_Os03g06880_61156
3	3482298	CC	TT	TC	TC	AX-95922690	SCR100_Os03g06910_82298
3	3494229	AA	GG	AG	AG	AX-95935583	CSCWR_Os03g06930_94229
3	3494461	AA	GG	AG	AG	AX-95922072	CSCWR_Os03g06930_94461
3	3525195	AA	GG	AG	AG	AX-95922992	SCR100_Os03g06950_25195
3	3526109	AA	GG	AG	AG	AX-95922527	SCR100_Os03g06950_26109
3	3529108	GG	AA	AG	AG	AX-95935886	SCR100_Os03g06950_29108
3	3672835	TT	TT	TG	TT	AX-95922939	SCR100_Os03g07220_72835
3	3780909	TT	TT	TC	TC	AX-95923422	SCR100_Os03g07480_80909
3	3782563	TT	TT	AT	AT	AX-95935600	SCR100_Os03g07480_82563
3	4424319	TT	GG	TG	TG	AX-95922631	CSCWR_Os03g08630_24319
3	4427197	CC	GG	CG	CG	AX-95935314	SCR100_Os03g08640_27197
3	4453727	CC	AA	AC	AC	AX-95922825	AGCRG_Os03g08680_53727
3	5069872	TT	AA	TT	AT	AX-95923708	CSCWR_Os07g09580_69872
3	5072526	AA	AA	AT	AA	AX-95963160	CSCWR_Os07g09580_72526_01
3	5144771	GG	GG	AG	GG	AX-95950727	SCR200_Os03g10180_44771
3	5258440	AA	AA	AG	AA	AX-95924170	CSCWR_Os03g10350_58440
3	5280376	AA	AA	AC	AA	AX-95921891	SCR100_Os03g10400_80376
3	5493603	AA	AA	AA	AG	AX-95949128	SCR100_Os03g10780_93603
3	5757784	GG	GG	CG	CG	AX-95950811	CSCWR_Os03g11230_57784
3	5765190	CC	CC	TC	TC	AX-95923457	SCR200_Os03g11240_65190
3	5842188	CC	CC	AC	AC	AX-95922298	SCR100_Os03g11380_42188
3	6143539	TT	TT	TT	TG	AX-95948018	CSCWR_UOs03g11780_43539
3	6262414	CC	CC	AC	AC	AX-95922403	CSCWR_Os03g11990_62414
3	6265303	AA	AA	AA	AG	AX-95923274	CSCWR_Os03g12000_65303
3	6266201	AA	AA	AC	AC	AX-95922522	CSCWR_Os03g12000_66201
3	6336633	TT	TT	TC	TC	AX-95923266	CSCWR_Os03g12110_36633
3	6338505	AA	AA	AG	AG	AX-95935741	CSCWR_Os03g12120_38505
3	6340207	CC	CC	AC	AC	AX-95923794	CSCWR_Os03g12120_40207
3	6398769	AA	AA	AG	AG	AX-95950143	CSCWR_Os03g12230_98769
3	6966284	TT	CC	TC	CC	AX-95923937	CSCWR_Os03g12940_66284
3	6974056	CC	AA	AC	AA	AX-95948477	SCR100_UOs03g12950__74056
3	7056134	GG	AA	AG	AG	AX-95923306	SCR200_Os03g13100_56134
3	7058058	CC	TT	CC	TT	AX-95949314	SCR200_Os03g13100_58058	qSSIGY3.1
3	7341998	GG	GG	GG	AA	AX-95948275	CSCWR_Os03g13614_41998	qSSIGY3.2
3	7971484	CC	CC	AC	CC	AX-95948550	SCR100_Os03g14700_71484
3	8171954	CC	CC	CC	TC	AX-95924080	CSCWR_Os03g15010_71954
3	8172689	GG	AA	AG	AG	AX-95923354	CSCWR_Os03g15010_72689
3	8181156	GG	GG	AG	AG	AX-95922091	SCR200_Os03g15020_81156
3	8199298	GG	GG	AG	AG	AX-95949102	SCR200_Os03g15050_99298
3	8326960	GG	CC	CG	CG	AX-95935446	SCR200_Os03g15260_26960
3	8412307	TT	AA	AT	AT	AX-95935573	SCR200_Os03g15410_12307
3	8550499	AA	GG	AG	AG	AX-95935651	CSCWR_Os03g15560_50499
3	8550712	AA	GG	AG	AG	AX-95923812	CSCWR_Os03g15560_50712
3	8552751	TT	AA	AT	AT	AX-95923152	SCR200_Os03g15570_52751
3	8556442	TT	AA	AT	AT	AX-95921942	SCR200_Os03g15570_56442
3	8607059	GG	AA	AG	AG	AX-95923521	SCR100_UOs03g15640__07059
3	8632052	GG	CC	CG	CG	AX-95922007	SCR200_Os03g15680_32052
3	8636968	GG	AA	AG	AG	AX-95923279	CSCWR_Os03g15690_36968
3	8659673	TT	CC	TC	TC	AX-95922103	CSCWR_Os03g15740_59673
3	8677178	CC	TT	TC	TC	AX-95921753	SCR200_Os03g15770_77178
3	8677618	GG	AA	AG	AG	AX-95923619	SCR200_Os03g15770_77618
3	8682294	GG	GG	GG	AG	AX-95935426	CSCWR_UOs03g15780_82294
3	8701701	AA	AA	AG	AA	AX-95922692	SCR100_Os03g15810_01701
3	8701755	GG	AA	AG	AG	AX-95924275	SCR100_Os03g15810_01755
3	8706022	CC	CC	CC	TC	AX-95964866	SCR100_Os03g15810_06022
3	8730619	CC	TT	TC	TC	AX-95922514	CSCWR_Os03g15860_30619
3	8730849	CC	TT	TC	TC	AX-95949380	CSCWR_Os03g15860_30849
3	8746857	GG	GG	GG	CG	AX-95935713	CSCWR_Os03g15890_46857
3	8763691	TT	AA	AT	AT	AX-95923276	CSCWR_Os03g15900_63691
3	8763761	TT	CC	TC	TC	AX-95949753	CSCWR_Os03g15900_63761
3	8847440	GG	GG	GG	CG	AX-95923575	SCR200_Os03g16080_47440
3	8848118	AA	AA	AA	AC	AX-95963546	SCR200_Os03g16080_48118
3	8882638	AA	AA	AA	AT	AX-95924122	CSCWR_Os03g16140_82638
3	9030404	TT	TT	TT	TC	AX-95923122	CSCWR_Os03g16400_30404
3	9060172	TT	TT	TT	TG	AX-95950835	SCR100_Os03g16470_60172
3	9114671	AA	AA	AA	AG	AX-95922282	SCR200_Os03g16570_14671
3	9115421	TT	TT	TT	AT	AX-95935492	SCR200_Os03g16570_15421
3	9182563	AA	AA	AA	AG	AX-95935937	SCR200_Os03g16670_82563
3	9183527	AA	AA	AA	AG	AX-95935428	SCR200_Os03g16670_83527
3	9251731	GG	GG	GG	CG	AX-95915407	MCRG_Os03g16740_51731
3	9353276	CC	CC	TC	TC	AX-95923115	CSCWR_Os03g16870_53276
3	9354425	GG	GG	AG	AG	AX-95935478	CSCWR_Os03g16870_54425
3	9354549	AA	AA	AG	AG	AX-95935500	CSCWR_Os03g16870_54549
3	9355624	TT	TT	TC	TC	AX-95923431	SCR200_Os03g16874_55624
3	9398065	AA	AA	AG	AG	AX-95935878	CSCWR_Os03g16940_98065
3	9398459	CC	CC	CG	CG	AX-95924107	CSCWR_Os03g16940_98459
3	9420630	AA	AA	AG	AG	AX-95935562	SCR100_Os03g16990_20630
3	9441494	AA	AA	AG	AG	AX-95923671	SCR100_Os03g17030_41494
3	9441608	TT	TT	TC	TC	AX-95924126	SCR100_Os03g17030_41608
3	9442551	CC	CC	TC	TC	AX-95922186	SCR100_Os03g17030_42551
3	9442701	CC	CC	TC	TC	AX-95949282	SCR100_Os03g17030_42701
3	9461023	TT	TT	TC	TC	AX-95922641	SCR100_Os03g17050_61023
3	9463689	CC	CC	CG	CG	AX-95924201	SCR100_Os03g17050_63689
3	9468931	CC	CC	TC	TC	AX-95923315	CSCWR_Os03g17060_68931
3	9469364	GG	GG	AG	AG	AX-95935319	CSCWR_Os03g17060_69364
3	9489157	TT	TT	AT	AT	AX-95949924	SCR100_Os03g17120_89157
3	9536326	AA	AA	AA	AG	AX-95935382	SCR100_Os03g17174_36326
3	9571752	GG	GG	TG	TG	AX-95923336	SCR200_Os03g17210_71752
3	9572037	AA	AA	AG	AG	AX-95935419	SCR200_Os03g17210_72037
3	9574274	AA	AA	AG	AG	AX-95923543	SCR200_Os03g17210_74274
3	9575023	CC	CC	CC	TC	AX-95935571	SCR200_Os03g17210_75023
3	9576250	GG	GG	CG	CG	AX-95923696	SCR200_Os03g17210_76250
3	9577678	AA	AA	AC	AC	AX-95935477	SCR200_Os03g17210_77678
3	9579927	GG	GG	TG	TG	AX-95935960	AGCRG_Os03g17230_79927
3	9581151	CC	CC	TC	TC	AX-95923989	AGCRG_Os03g17230_81151
3	9581361	TT	TT	AT	AT	AX-95935589	AGCRG_Os03g17230_81361
3	9585435	AA	AA	AG	AG	AX-95935975	CSCWR_Os03g17240_85435
3	9586271	GG	GG	AG	AG	AX-95922342	CSCWR_Os03g17240_86271
3	9587263	CC	CC	TC	TC	AX-95922614	CSCWR_Os03g17240_87263
3	9587410	AA	AA	AC	AC	AX-95950853	CSCWR_Os03g17240_87410
3	9591059	CC	CC	AC	AC	AX-95922095	SCR200_Os03g17250_91059
3	9592218	GG	GG	CG	CG	AX-95922482	SCR200_Os03g17250_92218
3	9615864	AA	AA	AG	AG	AX-95922378	CSCWR_Os03g17310_15864
3	9616025	GG	GG	AG	AG	AX-95923383	CSCWR_Os03g17310_16025
3	9616077	CC	CC	TC	TC	AX-95923346	CSCWR_Os03g17310_16077
3	9616835	AA	AA	AG	AG	AX-95923244	CSCWR_Os03g17310_16835
3	9619965	CC	CC	TC	TC	AX-95922587	CSCWR_Os03g17310_19965
3	9630200	CC	CC	CC	TC	AX-95935330	SCR200_Os03g17340_30200
3	9638639	CC	CC	TC	TC	AX-95922498	SCR200_UOs03g17359_38639
3	9660228	TT	TT	TC	TC	AX-95922240	CSCWR_Os03g17410_60228
3	9660606	CC	CC	TC	TC	AX-95935257	CSCWR_Os03g17410_60606
3	9660815	GG	GG	AG	AG	AX-95923801	CSCWR_Os03g17410_60815
3	9662500	TT	TT	TC	TC	AX-95939666	CSCWR_Os03g17410_62500
3	9663648	GG	GG	AG	AG	AX-95935434	CSCWR_Os03g17410_63648
3	9663928	TT	TT	TC	TC	AX-95935644	CSCWR_Os03g17410_63928
3	9674099	GG	GG	CG	GG	AX-95921823	SCR100_UOs03g17426__74099
3	9674774	GG	GG	GG	AG	AX-95962515	SCR100_UOs03g17426__74774
3	9680428	CC	CC	CG	CG	AX-95950354	SCR100_UOs03g17440__80428
3	9681114	TT	TT	TC	TC	AX-95949276	SCR100_UOs03g17440__81114
3	9704930	GG	GG	CG	CG	AX-95935421	SCR100_Os03g17500_04930
3	9709514	CC	CC	TC	TC	AX-95923196	CSCWR_Os03g17510_09514
3	9709802	CC	CC	TC	TC	AX-95923609	CSCWR_Os03g17510_09802
3	9712408	CC	CC	TC	TC	AX-95922811	SCR100_Os03g17520_12408
3	9712703	GG	GG	GG	AG	AX-95923257	SCR100_Os03g17520_12703
3	9712781	TT	TT	TC	TC	AX-95935531	SCR100_Os03g17520_12781
3	9713466	CC	CC	AC	AC	AX-95922758	SCR100_Os03g17520_13466
3	9724252	TT	TT	TC	TC	AX-95923980	CSCWR_Os03g17540_24252
3	9725649	TT	TT	TT	TC	AX-95924227	CSCWR_Os03g17540_25649
3	9726705	GG	GG	TG	TG	AX-95922376	CSCWR_Os03g17540_26705
3	9760744	AA	AA	AT	AT	AX-95935276	SCR200_Os03g17580_60744
3	9797671	GG	GG	CG	CG	AX-95935956	CSCWR_Os03g17634_97671
3	9968715	AA	AA	AT	AA	AX-95922649	CSCWR_Os03g17930_68715
3	9972109	AA	AA	AG	AG	AX-95962504	SCR100_Os03g17940_72109
3	9978898	TT	TT	TC	TC	AX-95935281	SCR100_Os03g17960_78898
3	9979931	AA	AA	AA	AT	AX-95935897	SCR100_Os03g17960_79931
3	10005351	TT	TT	TC	TC	AX-95922777	AGCRG_Os03g18010_05351
3	10006181	CC	CC	TC	TC	AX-95922790	AGCRG_Os03g18010_06181
3	10072795	AA	AA	AG	AG	AX-95935850	CSCWR_Os03g18080_72795
3	10164384	CC	CC	CC	TC	AX-95921900	SCR100_Os03g18170_64384
3	10165131	TT	TT	TG	TG	AX-95935587	SCR100_Os03g18170_65131
3	10192772	GG	GG	AG	AG	AX-95922479	SCR100_Os03g18210_92772
3	10238496	AA	AA	AA	AT	AX-95922443	CSCWR_Os03g18310_38496
3	10269987	AA	AA	AC	AC	AX-95921919	SCR200_Os03g18360_69987
3	10280847	TT	TT	TT	TC	AX-95935964	CSCWR_Os03g18380_80847
3	10282563	TT	TT	TT	TC	AX-95935579	CSCWR_Os03g18380_82563
3	10283268	TT	TT	TT	TG	AX-95923681	CSCWR_Os03g18380_83268
3	10283716	TT	TT	TT	TC	AX-95935553	CSCWR_Os03g18380_83716
3	10313157	AA	AA	AG	AG	AX-95922961	SCR100_Os03g18430_13157
3	10346649	GG	GG	TG	TG	AX-95935272	SCR100_Os03g18490_46649
3	10348814	TT	TT	TT	TG	AX-95923995	SCR100_Os03g18500_48814
3	10350021	AA	AA	AA	AC	AX-95923765	SCR100_Os03g18500_50021
3	10447032	CC	CC	CC	TC	AX-95923329	SCR200_Os03g18700_47032
3	10448415	AA	AA	AA	AT	AX-95935300	SCR200_Os03g18700_48415
3	10532151	TT	TT	TT	TC	AX-95922399	SCR200_Os03g18830_32151
3	10533613	GG	GG	GG	TG	AX-95924273	SCR200_Os03g18830_33613
3	10536180	GG	GG	GG	AG	AX-95922546	CSCWR_Os03g18840_36180
3	10537136	TT	TT	TT	TC	AX-95923403	CSCWR_Os03g18840_37136
3	10537490	CC	CC	CC	TC	AX-95922836	CSCWR_Os03g18840_37490
3	10539467	TT	TT	TT	AT	AX-95935683	CSCWR_Os03g18840_39467
3	10539682	CC	CC	CC	TC	AX-95924018	CSCWR_Os03g18840_39682
3	10540571	AA	AA	AA	AG	AX-95950819	CSCWR_Os03g18840_40571
3	10633011	TT	TT	TT	TG	AX-95935815	CSCWR_Os03g19020_33011
3	10664704	GG	GG	GG	AG	AX-95923250	SCR100_Os03g19080_64704
3	10667137	TT	TT	TT	AT	AX-95948745	SCR100_Os03g19080_67137
3	10729510	TT	TT	TC	TC	AX-95947983	SCR100_UOs03g19180__29510
3	10729835	CC	CC	CC	TC	AX-95923252	SCR100_UOs03g19180__29835
3	10793804	AA	AA	AA	AG	AX-95947900	SCR100_Os03g19230_93804
3	10826151	GG	GG	GG	AG	AX-95949414	SCR100_Os03g19280_26151
3	10895494	AA	AA	AA	AC	AX-95922472	CSCWR_Os03g19400_95494
3	10900427	GG	GG	GG	TG	AX-95923072	CSCWR_Os03g19410_00427
3	10901237	CC	CC	CC	TC	AX-95923683	CSCWR_Os03g19410_01237
3	10902627	GG	GG	GG	AG	AX-95923055	CSCWR_Os03g19410_02627
3	10904352	CC	CC	CC	CG	AX-95924202	CSCWR_Os03g19410_04352
3	10942342	AA	AA	AG	AA	AX-95923830	SCR100_UOs03g19500__42342
3	10942791	TT	TT	TT	TC	AX-95922360	SCR100_UOs03g19500__42791
3	10974219	CC	CC	CC	CG	AX-95923057	CSCWR_Os03g19560_74219
3	10975836	AA	AA	AA	AG	AX-95940315	CSCWR_Os03g19560_75836
3	11002932	CC	CC	CC	TC	AX-95950522	AGCRG_Os03g19590_02932
3	11004153	CC	CC	CC	CG	AX-95923837	AGCRG_Os03g19590_04153
3	11005219	GG	GG	GG	AG	AX-95922083	AGCRG_Os03g19590_05219		qNaLV-3.1, qNaLR3.1, qKLV3.1, qNa/KLR3.1, qNa/KSV3.1, qClLV3.1; (11.07-28.8Mb)
3	11060537	AA	AA	AA	AT	AX-95923286	SCR200_Os03g19700_60537
3	11061255	AA	AA	AA	AG	AX-95921755	SCR200_Os03g19700_61255
3	11090023	AA	AA	AA	AG	AX-95923951	CSCWR_Os03g19760_90023		Ammar et al 2009
3	11093093	GG	GG	GG	TG	AX-95923405	CSCWR_Os03g19760_93093
3	11095285	CC	CC	CC	TC	AX-95923059	CSCWR_Os03g19760_95285
3	11095427	CC	CC	CC	AC	AX-95924056	CSCWR_Os03g19760_95427
3	11095793	CC	CC	AC	CC	AX-95940333	CSCWR_Os03g19760_95793
3	11095971	AA	AA	AA	AT	AX-95923263	CSCWR_Os03g19760_95971
3	11226133	GG	GG	GG	AG	AX-95921882	CSCWR_Os03g19970_26133
3	11377704	TT	TT	TC	TC	AX-95950585	SCR100_UOs03g20170__77704
3	11393173	CC	CC	CC	TC	AX-95922648	SCR200_UOs03g20190_93173
3	11528590	CC	CC	CC	TC	AX-95922818	SCR200_Os03g20420_28590
3	11540362	TT	TT	TT	AT	AX-95948842	CSCWR_Os03g20430_40362
3	11568192	CC	CC	CC	TC	AX-95935987	SCR200_Os03g20450_68192
3	11576495	CC	CC	CC	TC	AX-95949028	CSCWR_Os03g20460_76495
3	11610132	TT	TT	TT	TC	AX-95923797	CSCWR_Os03g20530_10132
3	11634031	CC	CC	CC	CG	AX-95923026	SCR100_Os03g20570_34031
3	11776924	TT	TT	TT	TC	AX-95923726	SCR100_Os03g20840_76924
3	11986221	AA	AA	AA	AC	AX-95940281	CSCWR_Os03g21080_86221
3	12130482	AA	AA	AA	AC	AX-95924168	CSCWR_Os03g21270_30482
3	12134055	GG	GG	GG	AG	AX-95935966	CSCWR_Os03g21270_34055
3	12135890	TT	TT	TC	TC	AX-95935393	CSCWR_Os03g21270_35890
3	12240939	AA	AA	AA	AC	AX-95922029	SCR200_Os03g21450_40939
3	12241084	AA	AA	AA	AC	AX-95948133	SCR200_Os03g21450_41084
3	12242415	GG	GG	GG	AG	AX-95923953	CSCWR_Os03g21460_42415
3	12242821	TT	TT	TT	TC	AX-95923356	CSCWR_Os03g21460_42821
3	12243280	CC	CC	CC	TC	AX-95923874	CSCWR_Os03g21460_43280
3	12243555	GG	GG	GG	AG	AX-95935825	CSCWR_Os03g21460_43555
3	12245093	CC	CC	CC	AC	AX-95935868	CSCWR_Os03g21460_45093
3	12272138	CC	CC	CC	TC	AX-95923778	SCR100_Os03g21520_72138
3	12273937	TT	TT	TT	AT	AX-95935705	SCR100_Os03g21520_73937
3	12274349	TT	TT	TT	TG	AX-95922962	SCR100_Os03g21520_74349
3	12274404	TT	TT	TT	TC	AX-95948484	SCR100_Os03g21520_74404
3	12279883	GG	GG	GG	AG	AX-95923500	CSCWR_Os03g21530_79883
3	12286218	CC	CC	CC	TC	AX-95922257	CSCWR_Os03g21530_86218
3	12298347	CC	CC	CC	CG	AX-95922385	SCR200_Os03g21550_98347
3	12298394	TT	TT	TT	TG	AX-95935743	SCR200_Os03g21550_98394
3	12355546	GG	GG	GG	AG	AX-95923785	CSCWR_Os03g21680_55546
3	12356644	TT	TT	TT	TG	AX-95924000	CSCWR_Os03g21680_56644
3	12358056	TT	TT	TT	TC	AX-95922236	CSCWR_Os03g21680_58056
3	12421238	AA	AA	AA	AG	AX-95923784	SCR100_Os03g21770_21238
3	12472359	CC	CC	CC	TC	AX-95924099	SCR200_Os03g21850_72359
3	12473518	CC	CC	CC	TC	AX-95922255	SCR200_Os03g21850_73518
3	12473658	CC	CC	CC	TC	AX-95923940	SCR200_Os03g21850_73658
3	12475861	CC	CC	CC	TC	AX-95923856	SCR200_Os03g21850_75861
3	12477546	AA	AA	AA	AC	AX-95924060	SCR200_Os03g21850_77546
3	12477747	GG	GG	GG	TG	AX-95923441	SCR200_Os03g21850_77747
3	12478444	AA	AA	AA	AG	AX-95935678	SCR200_Os03g21850_78444
3	12572564	GG	GG	GG	AG	AX-95922289	CSCWR_Os03g21980_72564
3	12593709	TT	TT	TT	TG	AX-95923449	CSCWR_Os03g22010_93709
3	12595875	GG	GG	GG	CG	AX-95922720	CSCWR_Os03g22010_95875
3	12602903	CC	CC	CC	TC	AX-95922171	SCR200_Os03g22030_02903
3	12603601	CC	CC	CC	TC	AX-95921735	SCR200_Os03g22030_03601
3	12669465	TT	TT	TT	TG	AX-95923091	CSCWR_Os03g22140_69465
3	12669909	TT	CC	TC	TC	AX-95950321	CSCWR_Os03g22140_69909
3	12672124	CC	CC	CC	TC	AX-95935928	SCR100_Os03g22150_72124
3	12672243	GG	GG	GG	CG	AX-95935455	SCR100_Os03g22150_72243
[truncated: 3,023 more rows]
